# Supplementary material for: Structural color in Junonia butterflies evolves by tuning scale lamina thickness
Source: eLife. 2020 Apr 7;9:e52187. doi: 10.7554/eLife.52187 (PMC7138606; doi:10.7554/eLife.52187)
Supplement: Figure 2—source data 1. [file elife-52187-fig2-data1.txt]

wl	coenia_CA_s1_1	coenia_CA_s1_2	coenia_CA_s2_1	coenia_CA_s2_2	coenia_CA_s3_1	coenia_CA_s3_2	coenia_FL_s1_1	coenia_FL_s1_2	coenia_FL_s2_1	coenia_FL_s2_2	coenia_FL_s3_1	coenia_FL_s3_2	coenia_NC_s1_2	coenia_NC_s1_1	coenia_NC_s2_1	coenia_NC_s2_2	coenia_NC_s3_1	coenia_NC_s3_2	evarete_blue_s1_1	evarete_blue_s1_2	evarete_blue_s2_1	evarete_blue_s2_2	evarete_blue_s3_1	evarete_blue_s3_2	evarete_brown_s1_1	evarete_brown_s1_2	evarete_brown_s2_1	evarete_brown_s2_2	evarete_brown_s3_1	evarete_brown_s3_2	coenia_OptixKO_s1_1	coenia_OptixKO_s1_2	coenia_OptixKO_s2_1	coenia_OptixKO_s2_2	coenia_OptixKO_s3_1	coenia_OptixKO_s3_2
400	0	0	0.014942006	0.012543204	0	0	8.838485667	12.79905746	13.86270064	12.3353511	8.216483326	8.898203877	0	0	0	0	0.104550494	0.115619923	5.460411012	3.895836964	9.534294315	9.505152004	8.437037072	8.925087894	0.118489218	0	0	0	0	0.006224154	0	0	2.902402269	2.82845192	0	0
401	0.008277962	0.02041816	0.010019733	0.008041891	0.013337731	0.035138642	9.007769234	12.93977488	13.94407348	12.40265001	8.324141602	9.053070868	0.050703745	0.009540042	0.045992611	0.05238013	0.092125206	0.09793482	5.763263908	4.092776636	9.747135403	9.76905305	8.627951463	9.241300561	0.100100186	0.002516884	0.026447545	0.033281895	0.011966561	0.003038565	0.115160845	0.157550867	3.128413048	3.082961372	0.1443674	0.161339713
402	0.01770178	0.041836909	0.006011375	0.00447299	0.027676988	0.070862627	9.173624224	13.07650845	14.02210293	12.46707992	8.429285831	9.204661708	0.101469904	0.019544771	0.09170995	0.104662009	0.080326599	0.081488846	6.061969171	4.287147348	9.956579628	10.02844944	8.81575296	9.552205122	0.082977837	0.005856901	0.053665181	0.067375119	0.024692376	0.000946566	0.231143239	0.315173436	3.351960468	3.334816885	0.288214671	0.322021236
403	0.028378743	0.06433206	0.002969952	0.001900426	0.043125006	0.107235308	9.33604162	13.20912749	14.09666183	12.52855259	8.531921138	9.352947108	0.152314054	0.030024189	0.137105122	0.156833324	0.069206897	0.066359588	6.356572793	4.478999472	10.16266689	10.28330844	9.000488887	9.857807886	0.067218707	0.010050518	0.081732926	0.102359125	0.03820215	0	0.3481465	0.473058222	3.573149755	3.584139566	0.431697444	0.482200974
404	0.040416143	0.087979427	0.000948487	0.000388122	0.059789022	0.144320033	9.495012407	13.33750133	14.16762303	12.58697977	8.632052648	9.497897779	0.203251773	0.040988303	0.182131233	0.20888176	0.058818324	0.052624634	6.647120766	4.66838338	10.3654371	10.53359732	9.182206566	10.15811516	0.052919333	0.015128199	0.110730794	0.138313365	0.05252059	0.000250711	0.466369948	0.631395737	3.792086134	3.831050518	0.574971351	0.642035331
405	0.053921269	0.112854824	0	0	0.07777627	0.182180155	9.650527568	13.4614993	14.23485934	12.64227322	8.729685485	9.63948443	0.254298639	0.052447114	0.226741388	0.260795004	0.049213106	0.040361572	6.933659083	4.855349443	10.56493015	10.77928333	9.36095332	10.45313326	0.04017625	0.021120409	0.140738803	0.175317292	0.067672402	0.001750544	0.586012901	0.790376496	4.008874829	4.075670849	0.718192023	0.801680713
406	0.069001412	0.139034066	0.000177514	0.000799984	0.097193985	0.220879023	9.802578088	13.58099073	14.29824362	12.6943447	8.824824774	9.777677774	0.305470228	0.064410627	0.270888693	0.312560743	0.040443468	0.029647989	7.216233735	5.039948033	10.76118595	11.02033374	9.536776472	10.74286848	0.029085996	0.028057615	0.171836968	0.213450358	0.083682291	0.004551343	0.707274677	0.950191012	4.223621065	4.318121664	0.86151509	0.961293525
407	0.085763863	0.166592965	0.001534049	0.002851998	0.118149405	0.260479989	9.951154952	13.69584493	14.3576487	12.74310596	8.91747564	9.912448519	0.356782119	0.076888847	0.314526252	0.364166663	0.032561635	0.020561473	7.494890714	5.222229521	10.95424441	11.25671582	9.709723344	11.02732714	0.019745105	0.035970281	0.204105305	0.252792016	0.100574964	0.008704951	0.830354594	1.111029799	4.436430067	4.558524068	1.005096185	1.121030172
408	0.10431591	0.195607337	0.004122628	0.006219964	0.140749763	0.301046402	10.09624914	13.80593125	14.41294741	12.78846876	9.007643207	10.04376738	0.408249889	0.089891777	0.357607171	0.415600451	0.025619831	0.013179612	7.769676013	5.40224428	11.14414541	11.48839683	9.879841259	11.30651555	0.012250116	0.044888872	0.237623831	0.293421719	0.118375126	0.014263212	0.955451972	1.273083369	4.647407059	4.796999167	1.149090937	1.281047058
409	0.124764846	0.226152996	0.007996272	0.010967806	0.165102297	0.342641614	10.23785165	13.91111901	14.46401259	12.83034486	9.095332599	10.17160506	0.459889115	0.103429422	0.400084556	0.466849794	0.019670281	0.007579994	8.040635624	5.58004268	11.33092888	11.71534403	10.04717754	11.58044001	0.006697563	0.054843854	0.27247256	0.335418917	0.137107484	0.021277971	1.082766129	1.436542238	4.856657267	5.033668067	1.293654978	1.441500589
410	0.146909201	0.258085567	0.013043815	0.016969747	0.191003136	0.385127334	10.3759573	14.01161012	14.51106628	12.86888174	9.180524089	10.29600008	0.511664348	0.117503764	0.442066435	0.51792601	0.014622696	0.00362109	8.307693347	5.755538334	11.51451522	11.93760574	10.21163947	11.84907407	0.002930901	0.065796437	0.308531736	0.378656477	0.15673276	0.029680984	1.211969234	1.601089961	5.063995064	5.268322218	1.438529348	1.602144942
411	0.170464443	0.291202898	0.019117347	0.024052245	0.218165844	0.428321951	10.51057319	14.10772124	14.55443575	12.90430082	9.263196386	10.4170183	0.563530625	0.132102211	0.483690353	0.56885391	0.010343107	0.0010995	8.570733514	5.92860258	11.69479488	12.1552598	10.37309814	12.11238982	0.000708662	0.07767755	0.345608191	0.422937718	0.177189805	0.039353716	1.342563852	1.766247879	5.269147582	5.500650861	1.583322199	1.762596801
412	0.195413269	0.325494136	0.02621477	0.032207578	0.246573801	0.472223837	10.6417087	14.19949382	14.59415163	12.93662476	9.343352271	10.53467149	0.615489259	0.147212903	0.524953691	0.61964142	0.006818227	0	8.829742915	6.099222375	11.87176283	12.36831773	10.5315466	12.3703914	0	0.090472238	0.383671833	0.468237772	0.198470519	0.050272576	1.474494892	1.931963176	5.47208918	5.730621783	1.727989826	1.92280633
413	0.221738375	0.360948428	0.03433399	0.041428021	0.27621039	0.516831359	10.7693732	14.28696929	14.63024459	12.96587622	9.420994528	10.6489714	0.66754156	0.162823981	0.565853827	0.670296463	0.004034765	0.000307367	9.08470834	6.267384678	12.04541404	12.57679104	10.68697789	12.62308294	0.00077407	0.104165543	0.422692567	0.514531775	0.220566801	0.062413973	1.607707269	2.098183037	5.672794222	5.958202773	1.872488525	2.082723695
414	0.249422456	0.397554919	0.04347291	0.051705851	0.307058991	0.56214289	10.89357607	14.37018911	14.66274527	12.99207785	9.496125939	10.75992977	0.719688839	0.178923584	0.60638814	0.720826964	0.001979433	0.002006379	9.335616578	6.433076447	12.21574345	12.78069127	10.83938504	12.87046858	0.003000026	0.118742509	0.462640298	0.561794859	0.24347055	0.075754315	1.742145891	2.264854649	5.871237068	6.183361619	2.016774594	2.242299058
415	0.278448208	0.435302756	0.053629434	0.063033346	0.339102986	0.608156798	11.01432669	14.44919471	14.69168432	13.01525233	9.568749286	10.86755838	0.771932408	0.195499854	0.646554011	0.771240848	0.000638941	0.00508181	9.582454418	6.596284641	12.38274605	12.98002992	10.9887611	13.11255245	0.006647023	0.134188179	0.503484932	0.610002159	0.267173668	0.090270013	1.877755672	2.431925196	6.06739208	6.406066109	2.160804329	2.401482586
416	0.308798329	0.474181086	0.064801467	0.07540278	0.372325757	0.654871454	11.13163444	14.52402754	14.71709241	13.0354223	9.638867352	10.97186896	0.824273578	0.21254093	0.686348818	0.821546039	0	0.009518439	9.82520865	6.756996218	12.5464168	13.17481853	11.13509912	13.34933868	0.011684214	0.150487598	0.545196374	0.659128807	0.291668052	0.105937474	2.014481521	2.599341863	6.261233619	6.626284032	2.304534026	2.560224443
417	0.340455513	0.514179054	0.076986912	0.088806431	0.406710685	0.702285229	11.24550868	14.59472904	14.73900017	13.05261042	9.706482919	11.07287327	0.87671366	0.230034952	0.725769942	0.871750461	4.93E-05	0.015301042	10.06386606	6.915198137	12.70675065	13.36506861	11.27839213	13.58083142	0.018080755	0.167625807	0.587744532	0.709149939	0.316945603	0.122733109	2.152268352	2.767051837	6.452736047	6.843983176	2.447919982	2.718474794
418	0.373402457	0.555285807	0.090183674	0.103236576	0.442241152	0.750396491	11.35595879	14.66134067	14.75743826	13.06683937	9.77159877	11.17058307	0.929253965	0.24797006	0.764814762	0.92186204	0.000773615	0.022414395	10.29841345	7.070877356	12.86374258	13.55079168	11.41863318	13.8070348	0.025805799	0.185587852	0.631099309	0.760040687	0.342998221	0.140633324	2.291061074	2.935002302	6.641873725	7.05913133	2.590918493	2.876183802
419	0.407944596	0.597724459	0.104550461	0.118870116	0.47921643	0.799371422	11.46290756	14.72346569	14.77206352	13.07784882	9.834201324	11.26489107	0.981946315	0.266386392	0.803354336	0.971846838	0.002309135	0.031070156	10.52897491	7.2241664	13.017495	13.73188514	11.55593409	14.0279295	0.035103039	0.204455131	0.675467327	0.812015868	0.369896857	0.159782638	2.431425464	3.103715849	6.828904661	7.272021487	2.733945976	3.033784296
420	0.444307064	0.641657793	0.120197301	0.135835066	0.517856857	0.849324819	11.56629261	14.78079235	14.78261156	13.08543912	9.894278213	11.35571213	1.034824559	0.285323732	0.841303975	1.021673866	0.004761855	0.041427531	10.75564827	7.375168561	13.16808275	13.90826737	11.69037766	14.24349778	0.046169613	0.224298397	0.72101971	0.865246717	0.397698482	0.180303474	2.573801353	3.273600935	7.014029768	7.482884792	2.877329646	3.191620458
421	0.4823521	0.686984465	0.137049072	0.154050372	0.558027411	0.900177974	11.66614561	14.83348952	14.78923124	13.08972397	9.951834045	11.44309122	1.087863046	0.304769698	0.878727436	1.071355474	0.00807306	0.053392617	10.97838092	7.523826944	13.31545944	14.07998137	11.82191334	14.45374614	0.058904847	0.245086727	0.767673125	0.919642999	0.426374027	0.202139104	2.717944736	3.444433542	7.197137765	7.691596257	3.020892	3.349509484
422	0.521941947	0.733603126	0.155030654	0.173434984	0.59959307	0.95185218	11.76249822	14.88172608	14.7920714	13.09081706	10.00687343	11.52707331	1.141036127	0.324711905	0.915688476	1.120904011	0.012184037	0.066871513	11.19712025	7.670084654	13.45957867	14.24707016	11.95049061	14.65868108	0.073208069	0.266789197	0.815344235	0.975114477	0.455894421	0.225232798	2.863611612	3.615989655	7.378117368	7.898030892	3.164455536	3.50726857
423	0.562938845	0.781412432	0.174066927	0.193907847	0.642418813	1.00426873	11.85538211	14.9256709	14.79128086	13.08883207	10.05940096	11.6077034	1.19431815	0.345137969	0.952250851	1.170331825	0.017036072	0.081770317	11.41181363	7.813884798	13.60039403	14.40957676	12.07605892	14.8583091	0.088978605	0.289374883	0.863949705	1.031570915	0.486230596	0.249527829	3.010557974	3.788045256	7.556857295	8.102063709	3.30784275	3.66471491
424	0.605205034	0.830311036	0.194082771	0.21538791	0.686369617	1.057348917	11.94482894	14.96549286	14.78700848	13.08388269	10.10942126	11.68502644	1.247683466	0.366035505	0.988478319	1.219651265	0.022570452	0.097995127	11.62240846	7.955170482	13.73785914	14.56754417	12.19856774	15.05263668	0.10611578	0.312812862	0.913406201	1.088922076	0.517353482	0.274967467	3.158539821	3.960376329	7.733246264	8.303569718	3.450876139	3.821665702
425	0.648602756	0.880197592	0.215003065	0.237794119	0.73131046	1.111014034	12.03087037	15.00136084	14.77940309	13.07608261	10.15693892	11.75908741	1.301106425	0.387392129	1.024434635	1.26887468	0.028728464	0.11545204	11.82885211	8.09388481	13.87192758	14.72101542	12.31796653	15.24167033	0.124518922	0.337072211	0.963630386	1.147077725	0.549234008	0.301494984	3.307313147	4.132758858	7.907172993	8.502423932	3.5933782	3.97793814
426	0.692994252	0.930970753	0.236752689	0.261045422	0.777106321	1.165185374	12.11353807	15.0334437	14.76861354	13.06554551	10.20195856	11.8299313	1.354561376	0.409195458	1.060183556	1.318014419	0.035451394	0.134047156	12.03109197	8.229970889	14.00255297	14.87003352	12.43420476	15.42541655	0.144087356	0.362122005	1.014538926	1.205947624	0.581843105	0.329053651	3.45663395	4.304968825	8.0785262	8.69850136	3.73517143	4.13334942
427	0.738241762	0.982529172	0.259256523	0.285060765	0.823622177	1.21978423	12.19286369	15.06191034	14.75478866	13.05238509	10.24448477	11.89760307	1.40802267	0.431433106	1.09578884	1.367082831	0.042680528	0.153686571	12.22907543	8.363371825	14.1296889	15.01464147	12.54723188	15.60388182	0.16472041	0.387931321	1.066048485	1.265441539	0.615151704	0.35758674	3.606258224	4.476782214	8.247194601	8.891677016	3.876078325	4.287716737
428	0.784207527	1.034771505	0.282439447	0.309759097	0.870723008	1.274731895	12.26887891	15.08692962	14.7380773	13.03671502	10.28452218	11.96214771	1.461464656	0.454092691	1.131314242	1.416092264	0.050357153	0.174276384	12.42274986	8.494030722	14.25328898	15.15488229	12.65699738	15.77707265	0.186317408	0.414469235	1.118075728	1.325469232	0.649130733	0.387037522	3.755941968	4.647975009	8.413066916	9.081825909	4.015921383	4.440857288
429	0.832151639	1.088625499	0.307019006	0.335933377	0.919693067	1.330947405	12.34159853	15.10725652	14.71710376	13.01767425	10.32217811	12.02330908	1.515113425	0.477222504	1.166103628	1.464992247	0.059036339	0.19669552	12.61258782	8.622484412	14.37388303	15.2904369	12.76406355	15.94511943	0.209880147	0.442001298	1.171382925	1.386823229	0.684082837	0.417846714	3.907632293	4.820463033	8.577242301	9.270184521	4.156309659	4.594215464
430	0.883077738	1.14482983	0.333562065	0.364208673	0.97154927	1.389137688	12.41099675	15.12186037	14.69077234	12.99455427	10.35751968	12.08086354	1.569149424	0.500870504	1.199644811	1.513734194	0.069158942	0.221642156	12.79896757	8.749159333	14.49188022	15.42104126	12.86886619	16.10810261	0.23619953	0.47074276	1.226579994	1.450140662	0.720245299	0.45037708	4.062917606	4.995791604	8.740587883	9.45772879	4.298529492	4.74897284
431	0.936463388	1.202999543	0.361767479	0.3942521	1.025755584	1.448905871	12.47704436	15.13123157	14.65965185	12.96769758	10.39049111	12.13490482	1.62347854	0.525023802	1.232217469	1.562333281	0.080494937	0.248751272	12.98169506	8.873833005	14.60705312	15.54682089	12.97116494	16.26595378	0.264858542	0.500587248	1.283355075	1.515098199	0.757491013	0.484454957	4.221015841	5.173180942	8.902644337	9.643942906	4.441919306	4.904552383
432	0.991786155	1.262749683	0.391334106	0.425730773	1.081775977	1.509855082	12.53971214	15.13586051	14.62431114	12.93744669	10.42103663	12.18552662	1.67800666	0.54966951	1.264101278	1.610804687	0.092814296	0.277657847	13.16057623	8.996282948	14.71917433	15.66790134	13.07071946	16.4186045	0.295440173	0.531428388	1.34139631	1.581372511	0.795692871	0.519906683	4.381144933	5.35185127	9.062952333	9.828311064	4.585817523	5.060377062
433	1.048523604	1.323695294	0.421960801	0.458311806	1.139074415	1.571588447	12.59897085	15.13623758	14.58531903	12.90414411	10.44910046	12.23282268	1.732639671	0.574794739	1.295575917	1.659163589	0.105886991	0.30799686	13.33541702	9.11628668	14.82801643	15.78440815	13.16728942	16.56598636	0.327527409	0.563159808	1.400391837	1.648640268	0.834723768	0.556558598	4.542522816	5.53102281	9.221052545	10.01031746	4.729562568	5.215869846
434	1.106153299	1.385451422	0.453346422	0.491662312	1.197114867	1.633709095	12.65479129	15.13285318	14.54324435	12.86813236	10.47462684	12.27688669	1.78728346	0.600386602	1.326921062	1.707425163	0.119482994	0.339403291	13.50602339	9.233621722	14.933352	15.89646687	13.26063446	16.70803095	0.360703239	0.595675133	1.460029799	1.716578138	0.874456595	0.594237038	4.704367426	5.709915783	9.376485646	10.18944628	4.872492864	5.370453703
435	1.164152805	1.447633111	0.485189824	0.525449407	1.255361298	1.695820154	12.70714422	15.1261977	14.49865592	12.82975394	10.49756	12.31781239	1.841843912	0.62643221	1.358416393	1.755604588	0.133372278	0.371512119	13.67220128	9.348065593	15.03495363	16.00420302	13.35051424	16.84466983	0.394550649	0.62886799	1.519998334	1.784862793	0.914764246	0.632768341	4.865896696	5.887750411	9.528792308	10.36518171	5.013946834	5.523551601
436	1.221999688	1.509855406	0.517189864	0.559340204	1.313277678	1.75752475	12.75600043	15.11676154	14.45212258	12.78935136	10.51784417	12.35569348	1.896226916	0.652918674	1.390341585	1.803717042	0.147324815	0.403958324	13.83375664	9.459395812	15.13259391	16.10774216	13.43668843	16.97583459	0.428652627	0.662632006	1.579985584	1.853170901	0.955519615	0.671978847	5.026328562	6.063746916	9.677513203	10.53700797	5.153262901	5.67458651
437	1.279171512	1.571733352	0.549045398	0.593001817	1.370327973	1.818426011	12.80133069	15.10503508	14.40421315	12.74726713	10.53542357	12.39062369	1.950338357	0.679833107	1.422976316	1.8517777	0.161110577	0.436376885	13.99049542	9.5673899	15.22604542	16.20720982	13.51891667	17.10145681	0.462592161	0.696860808	1.639679688	1.921179132	0.996595593	0.711694893	5.184880958	6.23712552	9.822189005	10.70440922	5.289779489	5.822981397
438	1.338233768	1.635169696	0.582004339	0.62793214	1.429044509	1.879978305	12.84230728	15.08711103	14.35165356	12.70115673	10.55006917	12.42150139	2.004495378	0.707885196	1.455564965	1.899445687	0.176033544	0.470689789	14.1433045	9.673206568	15.31602068	16.30148042	13.597948	17.22099808	0.498997535	0.73261333	1.701329597	1.991034789	1.03887116	0.753588799	5.346659617	6.412747608	9.965019331	10.87018316	5.427495523	5.972813144
439	1.401521684	1.701892859	0.617246569	0.665520699	1.491751746	1.943600234	12.87837133	15.05973117	14.29156058	12.6490183	10.56167469	12.4474523	2.059015302	0.737592307	1.487297153	1.946461832	0.193246164	0.508620374	14.2930099	9.777890184	15.40325142	16.38963237	13.67455389	17.33414765	0.540145932	0.770746793	1.766841831	2.064582563	1.083094379	0.799021138	5.516065431	6.594836845	10.10802244	11.03682689	5.569905102	6.127550765
440	1.468167425	1.771256397	0.654368899	0.705272059	1.557601855	2.008841284	12.90989684	15.0243595	14.22508921	12.59170835	10.57036849	12.46891119	2.113804291	0.768653072	1.518370431	1.992963872	0.212291112	0.54950564	14.43932622	9.881046752	15.48753896	16.47209721	13.74852764	17.44117861	0.585093689	0.810852256	1.835390888	2.14104521	1.128941767	0.84735063	5.691259076	6.781656868	10.25046698	11.20337379	5.715589403	6.285705425
441	1.537303156	1.842613864	0.692968142	0.746690784	1.625747006	2.075250936	12.93725783	14.98246004	14.15339452	12.53008338	10.57627892	12.48631281	2.168768507	0.80076612	1.548982347	2.039089545	0.232711067	0.592682588	14.5819681	9.982282276	15.56868467	16.54930648	13.81966256	17.54236405	0.632897142	0.852520775	1.906151264	2.219645485	1.176089846	0.897935995	5.870401227	6.971471316	10.39162157	11.36885721	5.863129604	6.445788292
442	1.608061044	1.915318814	0.73264111	0.78928144	1.695339369	2.142378674	12.96082832	14.9354968	14.07763151	12.4649999	10.57953434	12.5000919	2.223814111	0.833630081	1.57933045	2.084976586	0.254048705	0.637488221	14.72065015	10.08120276	15.64648988	16.62169171	13.88775195	17.63797705	0.682612627	0.895343409	1.978297457	2.299606145	1.224215133	0.950135952	6.051652556	7.162543827	10.53075487	11.53231052	6.011106884	6.606310532
443	1.679573253	1.988724803	0.772984615	0.832548592	1.765531113	2.209773981	12.98098233	14.88493379	13.99895524	12.3973144	10.58026312	12.51068322	2.278847266	0.866943586	1.609612289	2.130762733	0.275846702	0.683259539	14.85508701	10.1774142	15.72075596	16.68968444	13.95258913	17.7282907	0.733296481	0.938911215	2.051003962	2.380149944	1.272994148	1.003309221	6.233173739	7.35313804	10.6671355	11.69276709	6.158102422	6.765783312
444	1.75097195	2.062185384	0.81359547	0.875996803	1.835474408	2.27698634	12.99809387	14.83223501	13.91852073	12.3278834	10.5785936	12.51852152	2.333774132	0.900405266	1.640025413	2.176585724	0.297647737	0.729333544	14.98499328	10.27052262	15.79128423	16.75371621	14.0139674	17.81357809	0.784005041	0.982815251	2.123445277	2.460499638	1.322103409	1.056814523	6.413125451	7.541517594	10.80003212	11.84926029	6.302697394	6.922717798
445	1.821389299	2.135054112	0.854070485	0.91913064	1.904321425	2.343565234	13.01253696	14.77886448	13.83748302	12.25756341	10.57465414	12.52404156	2.388500872	0.933713749	1.67076737	2.222583294	0.318994485	0.775047237	15.1100836	10.360134	15.85787605	16.81421855	14.07168006	17.8941123	0.833794643	1.026646574	2.194795899	2.539877983	1.371219437	1.110010576	6.589668366	7.725946126	10.92871335	12.00082347	6.44347298	7.075625156
446	1.889957468	2.206684543	0.894006474	0.961454666	1.971224334	2.409060146	13.02468563	14.72628621	13.75699714	12.18721091	10.56857311	12.52767808	2.442933646	0.966567668	1.70203571	2.268893181	0.339429623	0.81973762	15.23007259	10.44585436	15.92033278	16.87162301	14.12552043	17.97016642	0.881721623	1.069996242	2.264230324	2.617507735	1.42001875	1.162256101	6.760963158	7.904687276	11.05244783	12.14649	6.579010359	7.223016553
447	1.955808621	2.27643023	0.933000249	1.002473446	2.035335304	2.47302056	13.03491388	14.6759642	13.67821812	12.11768242	10.56047886	12.52986584	2.496978617	0.998665651	1.734027981	2.315653123	0.358495829	0.862741693	15.34467486	10.52728969	15.97845574	16.92636112	14.17528181	18.04201353	0.926842317	1.112455313	2.330923049	2.692611648	1.468177867	1.212909816	6.925170503	8.076004681	11.1705042	12.28529324	6.707890707	7.363403156
448	2.021192588	2.346197912	0.972465419	1.043473894	2.098752655	2.536338508	13.04018596	14.6222563	13.59753815	12.04517187	10.54817498	12.52799579	2.551113251	1.031109276	1.766345899	2.362683596	0.377196251	0.905786552	15.45318718	10.60439426	16.0313446	16.97613294	14.21974753	18.10601744	0.971020688	1.155112252	2.39637132	2.766983317	1.516645121	1.263668768	7.087661351	8.244468531	11.28301577	12.41818689	6.833033173	7.50045191
449	2.088585778	2.417984953	1.013798641	1.085871517	2.163828941	2.600118662	13.0380772	14.55978581	13.51127246	11.9662015	10.53007421	12.51985896	2.605762399	1.064961691	1.798493239	2.40971026	0.396711528	0.950765142	15.55547644	10.67758906	16.0786403	17.01893786	14.25835915	18.15948425	1.016549306	1.199141996	2.462492118	2.842684308	1.566408508	1.316371809	7.254063466	8.415058549	11.3909043	12.54689596	6.957970577	7.638268295
450	2.157460228	2.491280852	1.056571291	1.129363776	2.23009768	2.66422947	13.02987827	14.49041495	13.42046075	11.88212025	10.50721861	12.50649019	2.6607533	1.099863883	1.830520641	2.456728624	0.416850567	0.997263239	15.65211243	10.74718024	16.1209562	17.05565638	14.29189736	18.2041005	1.06312742	1.24426531	2.529089538	2.919339334	1.617204043	1.370590368	7.422922732	8.586652677	11.49462117	12.67161086	7.082204609	7.776021279
451	2.227287974	2.565575104	1.10035475	1.173648132	2.297092393	2.728539375	13.0168798	14.41600595	13.32614268	11.7942771	10.48065025	12.48892432	2.715913193	1.135456841	1.862478748	2.503734196	0.437422274	1.04486662	15.74366495	10.81347391	16.15890562	17.08716903	14.3211428	18.24155274	1.110454278	1.290202958	2.595967677	2.99657311	1.668767741	1.425895873	7.592785039	8.758128852	11.59461773	12.79252197	7.205236956	7.912879829
452	2.297541054	2.640357206	1.144720396	1.218422043	2.364346598	2.792916825	13.00037246	14.33842104	13.22935793	11.70402098	10.45141122	12.46819619	2.771069319	1.17138155	1.894418199	2.550722486	0.458235557	1.09316106	15.83070379	10.87677622	16.1931019	17.11435631	14.34687617	18.2735275	1.158229132	1.336675704	2.66293063	3.074010348	1.720835616	1.481859754	7.762196272	8.928365015	11.69134536	12.90981968	7.326569308	8.048012913
453	2.367691504	2.715116656	1.189239607	1.26338297	2.431393817	2.857230264	12.98164691	14.25952243	13.13114616	11.61270087	10.42054357	12.44534066	2.826048917	1.207279	1.926389637	2.597689002	0.479099324	1.141732335	15.91379876	10.9373933	16.22415839	17.13809874	14.36987812	18.30171132	1.20615123	1.383404313	2.729782495	3.151275763	1.773143684	1.538053439	7.929702319	9.096239106	11.78525541	13.02369439	7.445703353	8.1805895
454	2.437211361	2.789342949	1.233483762	1.308228372	2.497767568	2.921348138	12.9619938	14.18117235	13.03254705	11.52166571	10.38908939	12.42139257	2.880679226	1.242790176	1.9584437	2.644629254	0.499822482	1.190166221	15.99351966	10.99563128	16.25268842	17.15927683	14.39092934	18.32779074	1.253919821	1.430109549	2.796327366	3.227994068	1.82542796	1.594048357	8.093849067	9.260629063	11.87679925	13.13433649	7.562140782	8.309778557
455	2.50557266	2.862525583	1.27702424	1.352655711	2.563001371	2.985138892	12.94270378	14.10523302	12.93460026	11.43226446	10.35809074	12.39738676	2.934787486	1.277556068	1.990631031	2.69153875	0.520213938	1.238048496	16.07043627	11.05179629	16.27930533	17.17877109	14.41081048	18.35345231	1.301234154	1.476512175	2.862369341	3.303789976	1.877424457	1.649415937	8.253182403	9.420412828	11.96642825	13.24193636	7.675383281	8.434749052
456	2.572247439	2.934154054	1.319432419	1.396362445	2.626628746	3.048470972	12.92506752	14.03356667	12.83834548	11.34584608	10.3285897	12.37435809	2.988200936	1.311217662	2.023002271	2.738412999	0.5400826	1.284964934	16.1451184	11.10619447	16.30462246	17.19746205	14.43030222	18.38038256	1.34779348	1.522332958	2.927712516	3.378288202	1.928869191	1.703727609	8.406248213	9.574468339	12.05459378	13.34668441	7.784932541	8.554669952
457	2.637824922	3.004860245	1.361501717	1.439814214	2.68927931	3.111429936	12.90564781	13.96135311	12.74023974	11.25863141	10.29700702	12.34873763	3.041105068	1.344698126	2.055475646	2.78536478	0.559630535	1.331716722	16.21491784	11.15715122	16.32614755	17.21209584	14.44631368	18.40325908	1.394337786	1.56834298	2.992608483	3.452009885	1.980514156	1.757935508	8.555951686	9.725097299	12.13940412	13.44722192	7.891310135	8.670331274
458	2.703274403	3.075627794	1.404237993	1.483655296	2.751886084	3.17422424	12.88069883	13.88328495	12.63673333	11.16658368	10.2597631	12.31696263	3.093812255	1.379025452	2.087947067	2.832480121	0.579200465	1.379297796	16.27740048	11.20318643	16.34151134	17.21949108	14.45587942	18.41660344	1.441705393	1.615378122	3.057446552	3.525718287	2.033170622	1.813159941	8.705836272	9.875080194	12.21906729	13.54240543	7.995410603	8.783157494
459	2.76863802	3.146473835	1.447531287	1.527851104	2.814437692	3.236906682	12.85104825	13.80049368	12.5288558	11.07066544	10.21789949	12.28007713	3.146340052	1.413997861	2.120433695	2.879714402	0.598812277	1.427583062	16.33345728	11.24489797	16.35151167	17.22063695	14.4599683	18.42186813	1.489743055	1.663256341	3.122237397	3.599401312	2.086663514	1.869224595	8.855405256	10.02401314	12.29418421	13.63274828	8.097295079	8.893269271
460	2.833957915	3.2174155	1.49127164	1.572367053	2.876922755	3.299530056	12.81752376	13.71411075	12.4176367	10.97183922	10.17245771	12.23912515	3.198706016	1.449413575	2.152952691	2.927023006	0.618485861	1.476447421	16.38397918	11.28288371	16.35694636	17.21652262	14.45954918	18.42050566	1.538297522	1.711795596	3.186991692	3.673046861	2.140817758	1.925953158	9.004161921	10.17149224	12.36535581	13.71876378	8.1970247	9.000787264
461	2.899276227	3.288469924	1.535349094	1.617168557	2.939329899	3.362147159	12.78095304	13.62526764	12.30410558	10.87106756	10.12447931	12.19515075	3.250927705	1.485070816	2.18552122	2.974361311	0.638241103	1.525765778	16.42985714	11.31774152	16.35861324	17.20813728	14.45559091	18.41396852	1.587215547	1.760813844	3.251720112	3.746642834	2.195458281	1.983169316	9.151609551	10.31711362	12.43318301	13.80096523	8.2946606	9.10583213
462	2.964635096	3.359654238	1.579653688	1.662221029	3.001647746	3.424810788	12.74216378	13.5350958	12.18929199	10.769313	10.07500583	12.14919797	3.303022676	1.520767805	2.218156442	3.021684701	0.658097894	1.575413037	16.4719821	11.35006926	16.35731015	17.1964701	14.44906234	18.40370923	1.636343881	1.810129043	3.316433331	3.820177135	2.250410006	2.040696758	9.297251429	10.4604734	12.49826674	13.87986595	8.390263916	9.20852453
463	3.030076662	3.430985577	1.624075465	1.707489885	3.06386492	3.487573738	12.70198366	13.44472671	12.07422548	10.66753808	10.0250788	12.10231083	3.355008486	1.556302765	2.25087552	3.068948555	0.678076121	1.625264101	16.51124502	11.3804648	16.35383491	17.18251028	14.44093233	18.39118027	1.685529277	1.85955915	3.381142022	3.893637665	2.305497861	2.09835917	9.440590839	10.60116767	12.56120791	13.95597926	8.483895782	9.308985123
464	3.095643065	3.502481073	1.668504465	1.752940538	3.125970043	3.550488806	12.66124037	13.35529183	11.9599356	10.56670533	9.975739764	12.05553339	3.406902692	1.591473916	2.283695617	3.116108255	0.698195672	1.675193874	16.54853685	11.40952602	16.34898534	17.16724698	14.43216973	18.37783416	1.734618487	1.908922122	3.44585686	3.967012325	2.360546772	2.15598024	9.581131065	10.73879256	12.62260746	14.02981846	8.575617334	9.407334566
465	3.161376445	3.574157859	1.712830728	1.798538403	3.187951741	3.613608788	12.62076159	13.26792262	11.84745191	10.4677773	9.928030256	12.00990967	3.45872285	1.626079481	2.316633894	3.163119182	0.718476436	1.725077259	16.58474854	11.43785076	16.34355928	17.1516694	14.4237434	18.36512339	1.783458261	1.958035919	3.510588519	4.040289017	2.415381663	2.213383654	9.718375391	10.87294418	12.68306632	14.10189688	8.665489707	9.503693518
466	3.227318942	3.646033068	1.756944297	1.844248894	3.249798635	3.67698648	12.581375	13.18375055	11.73780394	10.37171652	9.882991816	11.96648373	3.510486519	1.659917682	2.349707513	3.209936717	0.738938301	1.774789161	16.62077104	11.46603691	16.33835456	17.13676671	14.41662219	18.35450046	1.831895353	2.006718497	3.575347673	4.113455643	2.469827461	2.270393101	9.8518271	11.00321864	12.74318539	14.17272782	8.753574038	9.598182639
467	3.292430138	3.717151009	1.800655096	1.889782389	3.310487142	3.739708742	12.54009145	13.09888717	11.6268798	10.27500862	9.836861332	11.92119365	3.561727759	1.693092526	2.382769532	3.256534532	0.759340825	1.824487568	16.65253048	11.49141961	16.33005486	17.11887388	14.4073418	18.34112445	1.879918558	2.055162484	3.63946669	4.185922937	2.523741286	2.326963252	9.982501006	11.13015894	12.80091492	14.24061636	8.838894087	9.689626694
468	3.355971945	3.786859165	1.843966889	1.934991022	3.369355962	3.801115388	12.49398028	13.00944895	11.51076144	10.17420423	9.785937141	11.87014342	3.612118328	1.72590441	2.415702376	3.30295134	0.77950335	1.874426299	16.67628433	11.5115368	16.31552332	17.09441146	14.39247083	18.32009675	1.927703118	2.103710102	3.702490164	4.257314973	2.577232663	2.383268899	10.11164665	11.25459606	12.85419358	14.30384763	8.920729415	9.777106538
469	3.418439995	3.855629434	1.887060468	1.980052841	3.426937143	3.861638645	12.44395694	12.91657473	11.39076915	10.07036337	9.731352954	11.81462591	3.661882323	1.758446136	2.448567263	3.349240088	0.799535436	1.924624003	16.69342051	11.52729055	16.29582695	17.06449703	14.37302747	18.29278338	1.97537545	2.152403701	3.764747105	4.327939658	2.630505126	2.439463903	10.23911939	11.37655811	12.90360494	14.36290507	8.999524851	9.861126967
470	3.48032992	3.923933714	1.930116627	2.025145893	3.483762733	3.921710737	12.39093685	12.82140335	11.26822327	9.964546094	9.674242483	11.75593397	3.711243845	1.790810508	2.48142541	3.395453718	0.819546647	1.97509933	16.70532697	11.5395829	16.27203278	17.03024817	14.35002993	18.26055036	2.023061975	2.201285633	3.826566525	4.398104904	2.683762208	2.495702127	10.36477459	11.49607318	12.94973257	14.41827207	9.075725227	9.942192775
471	3.542137352	3.992243903	1.973316159	2.070448225	3.54036478	3.98176389	12.33583545	12.72507365	11.14444412	9.857812439	9.615739438	11.69536049	3.760426993	1.823090328	2.514338033	3.441645177	0.839646544	2.025870929	16.71339164	11.54931592	16.24520783	16.99278246	14.32449641	18.2247637	2.070889109	2.250398247	3.888277435	4.468118619	2.737207442	2.552137435	10.48846763	11.61316939	12.99316005	14.47043205	9.149775372	10.02080876
472	3.604357923	4.061031898	2.01683986	2.116137886	3.597275334	4.042230331	12.27956816	12.62872447	11.020752	9.751222444	9.556977532	11.63419833	3.809655865	1.855378399	2.547366351	3.487867408	0.85994469	2.076957448	16.71900246	11.55739166	16.21641911	16.95321748	14.29744512	18.1867894	2.118983274	2.299783894	3.950208846	4.538288712	2.791044362	2.608923688	10.61005387	11.72787484	13.03447095	14.51986843	9.222120118	10.09747971
473	3.667487265	4.130769597	2.060868521	2.162392922	3.655026441	4.103542285	12.22305043	12.53349465	10.89846724	9.64583615	9.499090475	11.57374036	3.859154561	1.887767524	2.580571579	3.534173356	0.880550646	2.128377538	16.72354738	11.5647122	16.18673364	16.9126708	14.26989426	18.14799349	2.167470886	2.349484924	4.01268977	4.608923092	2.845476503	2.666214749	10.72938868	11.84021764	13.07424885	14.56706462	9.293204294	10.17271044
474	3.732021011	4.201928898	2.105582938	2.209391381	3.714150152	4.166131977	12.16719767	12.44052304	10.77891016	9.542713596	9.443211979	11.51527943	3.90914718	1.920350506	2.614014935	3.580615965	0.901573975	2.180149847	16.72841433	11.57217958	16.15721844	16.87226	14.24286203	18.10974198	2.216478365	2.399543688	4.076049216	4.68032967	2.900707397	2.724164481	10.84632742	11.95022588	13.11307731	14.61250402	9.363472732	10.24700572
475	3.798454791	4.274981697	2.151163903	2.257311311	3.775178514	4.230431634	12.11292533	12.35094847	10.66340107	9.442914822	9.390475755	11.46010844	3.95985782	1.953220147	2.647757636	3.62724818	0.923124239	2.232293024	16.73499124	11.58069586	16.12894053	16.83310266	14.21736663	18.07340087	2.26613213	2.450002536	4.140616197	4.752816354	2.956940577	2.782926746	10.96072546	12.05792766	13.15153991	14.65667007	9.433370261	10.32087036
476	3.864942515	4.348003556	2.196561123	2.305177391	3.835969779	4.294501058	12.05688277	12.26130051	10.54789375	9.34321389	9.337508123	11.40457474	4.010621289	1.985720634	2.681615525	3.673698818	0.944934206	2.284609334	16.73955172	11.58759545	16.09922321	16.79191194	14.19089761	18.03513988	2.315651655	2.500266892	4.20516862	4.825057726	3.013301486	2.841648113	11.07258693	12.16285447	13.18828199	14.6978561	9.501505388	10.39274582
477	3.929676851	4.419155074	2.240851467	2.352122106	3.894475637	4.356531313	11.99578744	12.16797412	10.4281806	9.240247902	9.28076613	11.34477139	4.060735915	2.017292975	2.71539331	3.719652473	0.966700682	2.336936886	16.73804024	11.59006852	16.06507824	16.7452249	14.16063447	17.99086157	2.364359432	2.549876357	4.268507727	4.895806753	3.068962506	2.899570981	11.18206926	12.26465324	13.22175157	14.73436708	9.566435655	10.46101446
478	3.993211572	4.489035715	2.284406475	2.398485212	3.951368297	4.417151519	11.93065685	12.07190618	10.30533986	9.134871458	9.22112958	11.28160972	4.110371086	2.048175204	2.749135505	3.765245756	0.988479289	2.389348098	16.73135106	11.5888008	16.02710527	16.69389499	14.12713031	17.94153126	2.41253641	2.599074552	4.330997534	4.965488916	3.124197581	2.956992957	11.28925777	12.36352526	13.25223623	14.76670382	9.628529451	10.52609245
479	4.056100452	4.558244941	2.327597683	2.444606462	4.007319968	4.476990793	11.86250851	11.97403358	10.18044978	9.027939163	9.159478273	11.21600108	4.15969619	2.078605358	2.782886626	3.810615278	1.010325648	2.441915386	16.72037841	11.58447801	15.98590397	16.63877563	14.09093826	17.8881143	2.460463539	2.648105095	4.393002055	5.034529696	3.179280655	3.014211648	11.39423776	12.45967184	13.28002359	14.79536712	9.688155162	10.58839594
480	4.118897263	4.627382214	2.370796631	2.490825611	4.063002858	4.536678254	11.79235993	11.87529323	10.0545886	8.920305616	9.096692013	11.14885683	4.208880611	2.108821472	2.816691187	3.855897652	1.032295378	2.494711167	16.70601655	11.57778589	15.94207399	16.58072027	14.05261143	17.83157599	2.508421766	2.697211608	4.454885306	5.103354576	3.234485671	3.071524661	11.49709454	12.55329429	13.30540122	14.82085782	9.745681177	10.64834108
481	4.18215578	4.697046996	2.414374855	2.537482416	4.119089175	4.596843022	11.72122865	11.77662202	9.928834562	8.812825422	9.033650601	11.0810883	4.258093738	2.139061582	2.850593702	3.901229488	1.054444102	2.54780786	16.68915974	11.56941014	15.89621502	16.52058235	14.01270294	17.77288167	2.55669204	2.746637708	4.517011301	5.172389038	3.290086575	3.129229604	11.59791342	12.6445939	13.32865673	14.84367671	9.801475882	10.70634403
482	4.246429775	4.767838749	2.458703894	2.584916629	4.176251128	4.658114214	11.65013217	11.67895685	9.804265918	8.706353181	8.971233839	11.01360685	4.307504958	2.169563723	2.884638686	3.946747399	1.076827439	2.60127788	16.67070221	11.56003651	15.84892669	16.4592153	13.97176592	17.71299666	2.605555309	2.796627016	4.579744054	5.242058564	3.346357311	3.187624084	11.69677971	12.73377198	13.35007772	14.86432461	9.855907666	10.76282095
483	4.312273023	4.840356937	2.504155287	2.633468007	4.235160925	4.721120949	11.58008801	11.5832346	9.681960912	8.601743496	8.91032153	10.94732382	4.357283656	2.200565931	2.918870655	3.992587994	1.099501011	2.655193645	16.65153821	11.55035071	15.80080869	16.39747257	13.93035347	17.65288628	2.655292523	2.847423152	4.643447582	5.312788635	3.403571822	3.247005707	11.79377872	12.82102984	13.36995177	14.88330233	9.909344914	10.81818799
484	4.380239295	4.91520102	2.55110057	2.683476304	4.296490774	4.786492346	11.51211369	11.49039219	9.562997787	8.499850969	8.851793476	10.88315056	4.407599221	2.232306243	2.953334121	4.038887887	1.122520439	2.709627573	16.632562	11.54103846	15.75246068	16.33620758	13.88901872	17.59351587	2.706184629	2.899269734	4.708485898	5.385004734	3.462004053	3.307672081	11.88899575	12.90656877	13.38856649	14.90111069	9.962156016	10.87286131
485	4.450882366	4.992970462	2.599911282	2.735281275	4.360912884	4.854857523	11.44722672	11.40136649	9.448454789	8.401530202	8.796529479	10.82199842	4.458621038	2.265022692	2.988073601	4.085783687	1.145941343	2.76465208	16.61466783	11.5327855	15.70448231	16.27627378	13.84831479	17.53585074	2.758512577	2.952410382	4.775223018	5.459132342	3.521927948	3.369920814	11.98251613	12.99059008	13.40620947	14.9182505	10.01470936	10.92725707
486	4.522221832	5.071650021	2.649196045	2.78744635	4.425840537	4.923871132	11.381423	11.31332371	9.335377939	8.304576037	8.742477619	10.76152196	4.509891213	2.298031645	3.022802517	4.13262482	1.169605689	2.819993446	16.59510192	11.52376198	15.65512127	16.21446552	13.80654383	17.47708457	2.811093959	3.005980324	4.842390268	5.533680756	3.582431012	3.432564982	12.07357814	13.07171426	13.42139151	14.93222372	10.06600707	10.97973452
487	4.592305979	5.149212122	2.697604602	2.838628249	4.488780219	4.991248201	11.31087076	11.2232988	9.220562222	8.206544031	8.687258676	10.69910614	4.560911256	2.330608574	3.0572804	4.178820657	1.193341926	2.875385439	16.57102274	11.51196966	15.60253874	16.14768262	13.76195885	17.41425356	2.86281757	3.059123694	4.908728866	5.607171451	3.642590198	3.494475812	12.16158448	13.14879862	13.43280789	14.94080437	10.11496598	11.02872937
488	4.66173162	5.22623772	2.745570178	2.889306659	4.550543941	5.057708413	11.23684603	11.13203174	9.104709323	8.107929858	8.631261496	10.63525791	4.611789668	2.362930177	3.091620927	4.224597731	1.217185395	2.930911704	16.54319285	11.49784167	15.54720462	16.07693672	13.71503918	17.34808679	2.914071154	3.112097474	4.974617667	5.680048184	3.702663628	3.556038133	12.24686705	13.22239973	13.44102291	14.94490138	10.16182651	11.07477245
489	4.731095567	5.303307771	2.793525995	2.939961268	4.611943713	5.12397145	11.16062482	11.04026254	8.98852093	8.009229191	8.574874926	10.57048424	4.662634947	2.395173149	3.125937773	4.270182574	1.241171438	2.98665589	16.51237484	11.48181115	15.48958878	16.00323945	13.66626418	17.27931337	2.965242459	3.165158645	5.040435527	5.752754709	3.762909421	3.617636779	12.32975778	13.29307414	13.44660086	14.94542366	10.20682906	11.11839458
490	4.800994631	5.381003233	2.841905276	2.991071765	4.673791549	5.190756997	11.08348315	10.94873119	8.87269873	7.910937706	8.518487814	10.50529206	4.713555593	2.427514188	3.160344613	4.315801718	1.265335396	3.042701643	16.47933129	11.46431124	15.43016114	15.92760245	13.61611321	17.20866239	3.016719232	3.218564188	5.1065613	5.825734779	3.823585698	3.679656581	12.41058857	13.36137842	13.45010605	14.94328014	10.25021406	11.16012657
491	4.872025624	5.459905062	2.891141244	3.043117838	4.736899459	5.258784736	11.00669706	10.85817769	8.75794441	7.813551074	8.462489008	10.44018833	4.764660104	2.460129991	3.194955124	4.361681697	1.289712611	3.099132611	16.44482477	11.44577506	15.36939159	15.85103736	13.56506561	17.13686295	3.068889218	3.272571084	5.173373843	5.89943215	3.884950577	3.742482369	12.48969133	13.42786913	13.45210278	14.93937974	10.29222193	11.20049926
492	4.944785357	5.540594215	2.941667124	3.096579173	4.802079455	5.32877435	10.93154255	10.76934203	8.644959657	7.717564972	8.407267356	10.37568	4.816056979	2.493197254	3.229882982	4.408049043	1.314338425	3.156032441	16.40961786	11.42663574	15.30775002	15.77455581	13.51360074	17.06464414	3.122140164	3.327436314	5.24125201	5.974290576	3.947262179	3.806498975	12.56739796	13.49310283	13.45315535	14.93463137	10.33309308	11.24004346
493	5.019870643	5.623651647	2.993916136	3.151935461	4.870143548	5.401445523	10.85929565	10.68296421	8.534446159	7.623475072	8.353211703	10.31227404	4.867854717	2.526892674	3.265241862	4.455130288	1.33924818	3.213484781	16.37447313	11.40732642	15.24570633	15.69916944	13.46219796	16.99273507	3.176859817	3.383416859	5.310574655	6.050753813	4.010778624	3.872091231	12.64404039	13.55763608	13.45382807	14.92994395	10.37306793	11.27929
494	5.097878293	5.709658315	3.048321506	3.209666387	4.94190375	5.477517938	10.79123238	10.59978423	8.427105601	7.531777048	8.300710899	10.25047737	4.920161818	2.561392949	3.30114544	4.503151965	1.364477217	3.271573277	16.34015318	11.38828024	15.18373041	15.6258899	13.41133661	16.92186483	3.233435924	3.440769701	5.381720635	6.129265613	4.075758032	3.939643968	12.71995051	13.62202544	13.45468523	14.92622641	10.41238691	11.31876969
495	5.177930826	5.798138986	3.104169332	3.268903087	5.015949816	5.556044499	10.72461499	10.51914241	8.322147784	7.442028969	8.25009683	10.19010786	4.972649488	2.596324514	3.337431033	4.551679286	1.39005697	3.33016033	16.30456258	11.36862576	15.12053843	15.55212369	13.35988669	16.84994689	3.291046532	3.499080004	5.453818056	6.209027001	4.141972643	4.008565475	12.79405145	13.68464352	13.45380111	14.92076124	10.4505544	11.35729691
496	5.258782218	5.888140439	3.160501078	3.328530717	5.090435572	5.635601945	10.65617519	10.43977716	8.218277191	7.353393702	8.201179101	10.13049819	5.02497594	2.631241763	3.373867607	4.600169481	1.415973288	3.389064318	16.26543573	11.347299	15.05474262	15.47500135	13.30655372	16.77475843	3.348708697	3.557784473	5.525858434	6.289007334	4.208990888	4.078033157	12.86523658	13.74376529	13.44923792	14.91070185	10.48697308	11.39348628
497	5.340476465	5.979526655	3.217383013	3.388659997	5.165519135	5.716195706	10.58639318	10.36152563	8.115437541	7.265774119	8.153563135	10.07142755	5.077230182	2.666213333	3.410466315	4.648687111	1.44219314	3.448302848	16.22327992	11.32444427	14.98665698	15.39512047	13.25157039	16.69682406	3.406568682	3.616917396	5.598015741	6.369302873	4.276765174	4.148085521	12.93379316	13.7998008	13.44154182	14.89676354	10.52173072	11.42756899
498	5.423057566	6.072161612	3.274881406	3.449401647	5.241358623	5.797831212	10.51574915	10.28422498	8.013572555	7.179073092	8.106854357	10.01267516	5.129501223	2.701307858	3.447238307	4.697296737	1.468683491	3.50789353	16.17860244	11.3002059	14.91659549	15.31307868	13.19516934	16.6166684	3.464772746	3.676513062	5.670463947	6.450009874	4.345247908	4.218761071	13.00000849	13.85316016	13.43125898	14.8796616	10.55491509	11.45977624
499	5.506569518	6.16590929	3.333062527	3.510866387	5.318112155	5.880513895	10.44472331	10.20771236	7.91262595	7.093193493	8.06065819	9.954020209	5.181878072	2.736593975	3.484194735	4.746062921	1.495411309	3.567853974	16.13191059	11.27472817	14.84487218	15.22947359	13.13758324	16.53481609	3.523467149	3.736605759	5.743377023	6.531224597	4.414391499	4.290098314	13.06416985	13.90425343	13.41893559	14.86011133	10.58661398	11.49033921
500	5.591056317	6.260633669	3.391992644	3.573164938	5.395937848	5.964249186	10.37379585	10.1318249	7.812541445	7.008038192	8.014580058	9.895241915	5.234449736	2.772140319	3.52134675	4.795050224	1.52234356	3.628201789	16.08371166	11.24815542	14.77180102	15.1449028	13.07904475	16.45179174	3.582798154	3.797229775	5.816928941	6.613043299	4.484148353	4.362135755	13.12656453	13.9534907	13.40511779	14.83882803	10.61691517	11.51948909
501	5.676561961	6.356198727	3.451738026	3.63640802	5.47499382	6.049042514	10.30344698	10.05639978	7.713262759	6.923510062	7.968225383	9.836119478	5.287305225	2.808015525	3.558705502	4.844323207	1.549447212	3.688954585	16.03451295	11.22063195	14.69769603	15.05996394	13.01978655	16.36811998	3.642912021	3.858419399	5.891293671	6.695562241	4.554470878	4.434911899	13.18747981	14.00128204	13.39035177	14.816527	10.64590644	11.5474571
502	5.763130446	6.452468445	3.512364942	3.700706353	5.555438189	6.134899312	10.23415689	9.981274121	7.61473361	6.839511974	7.921199591	9.776432103	5.340533547	2.844288229	3.596282144	4.893946431	1.576689232	3.750129969	15.98482173	11.19230206	14.62287119	14.97525461	12.96004128	16.28432543	3.70395501	3.920208919	5.966645183	6.778877679	4.625311481	4.508465252	13.24720297	14.04803754	13.37518369	14.79392353	10.67367556	11.57447441
503	5.850805771	6.5493068	3.573939661	3.766170657	5.637429074	6.22182501	10.16640579	9.90628509	7.516897718	6.7559468	7.873108104	9.715958995	5.394223711	2.881027067	3.634087827	4.943984457	1.604036586	3.811745553	15.93514532	11.16331007	14.54764052	14.89137244	12.90004162	16.20093272	3.766073381	3.982632624	6.04315745	6.863085873	4.696622568	4.58283432	13.30602129	14.09416727	13.36015973	14.77173293	10.70031031	11.60077221
504	5.939631931	6.646577774	3.636528452	3.832911653	5.721124591	6.309825039	10.10067387	9.831269833	7.419698802	6.672717411	7.823556347	9.654479358	5.448464724	2.918300673	3.672133701	4.994501847	1.631456241	3.873818944	15.88599099	11.1338003	14.47231799	14.80891502	12.84002022	16.11846648	3.829413397	4.045724802	6.121004441	6.948283081	4.768356548	4.658057608	13.36422207	14.14008131	13.34582605	14.75067048	10.72589849	11.62658172
505	6.030555759	6.745916465	3.700739597	3.901446138	5.807446838	6.400263178	10.03715872	9.758606359	7.324098874	6.590751202	7.774546027	9.593411235	5.503053763	2.955938506	3.710479816	5.045424956	1.659113088	3.936195521	15.8359509	11.10337196	14.39532038	14.72601966	12.77912838	16.03461957	3.894215411	4.109861608	6.200192498	7.034745933	4.841057387	4.734698197	13.42090836	14.18477497	13.33034522	14.72836598	10.75005375	11.65134675
506	6.124146725	6.84855975	3.766894281	3.971981147	5.896816718	6.494030388	9.97542603	9.690055306	7.230796757	6.5107683	7.727862807	9.53395834	5.557753447	2.99374547	3.749150903	5.096633058	1.687157778	3.998755004	15.78349387	11.07158926	14.31523034	14.64074891	12.71652342	15.947249	3.960468568	4.175252594	6.280520409	7.122547124	4.915141895	4.813080296	13.47515338	14.22710631	13.3118566	14.70241133	10.77241959	11.67442835
507	6.219882785	6.953774267	3.83462813	4.044162753	5.988640557	6.590422874	9.9150082	9.624527762	7.139341383	6.432360682	7.682788041	9.475578383	5.612600955	3.031753369	3.788105135	5.148120092	1.715535915	4.061566523	15.72894225	11.03854393	14.23261074	14.5535883	12.65244704	15.85712556	4.027942313	4.241682144	6.361850818	7.211477011	4.990371745	4.892884103	13.52719965	14.26727956	13.29087154	14.673465	10.79312847	11.69593347
508	6.317241895	7.060826658	3.903576767	4.117637031	6.082324684	6.68873684	9.855437615	9.560934819	7.049281683	6.355120322	7.638603081	9.417729079	5.667633466	3.069994006	3.827300688	5.199879996	1.744193105	4.124699205	15.67261834	11.00432771	14.14802443	14.46502336	12.58714093	15.76502006	4.096406089	4.308934639	6.444046369	7.301325952	5.066508612	4.973789815	13.57728969	14.30549893	13.26790137	14.64218545	10.81231289	11.71596908
509	6.415702012	7.168983563	3.97337582	4.192050054	6.177275423	6.788268491	9.796246663	9.498187567	6.960166588	6.278639194	7.594589283	9.359868138	5.722888159	3.108499188	3.866695736	5.251906708	1.773074954	4.188222179	15.6148445	10.96903234	14.06203429	14.37553961	12.52084681	15.67170331	4.165629341	4.376794462	6.526969704	7.391884305	5.143314171	5.055477628	13.62566601	14.34196866	13.24345746	14.60923113	10.83010532	11.73464214
510	6.514741092	7.277511622	4.043660913	4.267047896	6.272899102	6.88831403	9.736967732	9.435197095	6.87154503	6.202509274	7.550027999	9.301453272	5.77840221	3.147300718	3.906248453	5.304194167	1.802127065	4.252204572	15.55594303	10.93274956	13.97520317	14.28562257	12.45380637	15.5779461	4.235381513	4.445045997	6.610483468	7.482942427	5.220550093	5.137627742	13.67257112	14.37689297	13.21805115	14.5752605	10.84663825	11.75205961
511	6.613837091	7.385677476	4.11406767	4.342276631	6.368602048	6.988169663	9.677133211	9.370874494	6.782965941	6.126322536	7.504200584	9.241942193	5.8342128	3.1864304	3.945917013	5.356736312	1.831295046	4.316715513	15.49623628	10.89557112	13.88809394	14.19575779	12.38626131	15.48451923	4.305432051	4.513473624	6.694450303	7.574290676	5.297978055	5.219920352	13.71824755	14.41047608	13.19219379	14.54093203	10.86204416	11.76832847
512	6.712467966	7.492747765	4.184231718	4.417382333	6.463790588	7.087131594	9.616275486	9.304130854	6.693978251	6.049670956	7.456388392	9.180792613	5.890357107	3.22592004	3.985659592	5.40952708	1.860524501	4.381824129	15.43604656	10.85758876	13.80126947	14.10643078	12.31845334	15.39219351	4.375550397	4.581861728	6.778732854	7.665719409	5.375359728	5.302035658	13.7629378	14.44292223	13.16639672	14.50690417	10.87645552	11.78355568
513	6.810111673	7.597989128	4.253788682	4.492011075	6.557871047	7.184496026	9.553926947	9.233877266	6.604130892	5.972146508	7.405872775	9.117462244	5.946872308	3.265801442	4.025434363	5.462560411	1.889761035	4.447599549	15.37569621	10.81889422	13.71529261	14.01812707	12.25062416	15.30173975	4.445505997	4.64999469	6.863193764	7.757018985	5.452456789	5.383653855	13.8068844	14.47443562	13.14117129	14.47383538	10.89000482	11.7978482
514	6.909383782	7.704330345	4.324592539	4.568071217	6.653871416	7.283391407	9.493022994	9.163947461	6.515215138	5.895420987	7.354727429	9.053587136	6.003928733	3.306222044	4.06545326	5.516119318	1.919062369	4.513953021	15.31527268	10.77970686	13.62901217	13.93046822	12.18276189	15.21280224	4.516642685	4.719079551	6.949187912	7.849524546	5.530389412	5.466405999	13.85032499	14.50529535	13.11615958	14.44088721	10.90273273	11.81141315
515	7.012643297	7.81457447	4.39830977	4.647256436	6.754514681	7.386725128	9.436101477	9.098165216	6.428955711	5.821090529	7.30515924	8.990875771	6.061600624	3.347248788	4.105904513	5.570403522	1.948523819	4.580746523	15.25449025	10.74007826	13.54102776	13.84267269	12.11459922	15.12431197	4.590128795	4.790176746	7.037790336	7.944376879	5.610179626	5.551757534	13.89316052	14.53547264	13.09056553	14.40677465	10.91451869	11.82427494
516	7.118983326	7.927799565	4.474294756	4.728890788	6.858749663	7.493461812	9.382098465	9.035426691	6.344801719	5.748633617	7.256649349	8.928894511	6.119781026	3.388792739	4.146710743	5.625282019	1.978147387	4.647975273	15.19311148	10.69984839	13.45152845	13.75462132	12.04599466	15.03596975	4.665470526	4.862850751	7.12844392	8.0410748	5.691441879	5.639140239	13.93512845	14.56470994	13.06424331	14.37148637	10.92525333	11.83626653
517	7.227496973	8.04308369	4.551901878	4.812298328	6.965525182	7.602566081	9.329950022	8.974628042	6.26220227	5.677528736	7.208678899	8.867209717	6.178362986	3.430764959	4.187794572	5.680623805	2.007935074	4.715634494	15.1308989	10.65885727	13.36070334	13.66619496	11.97680672	14.94747637	4.742174073	4.936666042	7.220591546	8.139117126	5.773790621	5.727985895	13.97596625	14.59274969	13.03704711	14.33501103	10.9348273	11.84722084
518	7.337277346	8.159504905	4.630485516	4.89680311	7.073790058	7.713002558	9.278592214	8.914665429	6.180606471	5.607254368	7.160729033	8.80538775	6.237239549	3.473076511	4.22907862	5.736297876	2.03788888	4.783719407	15.06761509	10.61694488	13.2687415	13.57727446	11.90689392	14.85853265	4.819745633	5.011187096	7.313676097	8.238002674	5.856840302	5.817726281	14.01541138	14.61933431	13.00883109	14.29733732	10.94313122	11.85697081
519	7.44741755	8.276141271	4.70940005	4.981729189	7.182493113	7.823735865	9.226961109	8.85443501	6.099463429	5.537289	7.112280892	8.742994973	6.296303762	3.515638457	4.270485509	5.79217323	2.068010807	4.852225232	15.00302259	10.57395123	13.17583202	13.48774066	11.83611479	14.76883939	4.897691405	5.085978389	7.407140454	8.337230262	5.94020537	5.907793176	14.0532013	14.64420624	12.97944942	14.25845389	10.95005573	11.86534938
520	7.557010692	8.392070847	4.78799986	5.066400621	7.290583167	7.933730626	9.17399277	8.792832941	6.018222252	5.467111113	7.062815619	8.679597747	6.35544867	3.558361862	4.31193786	5.848118862	2.098302855	4.92114719	14.93688395	10.52971632	13.08216399	13.39747441	11.76432784	14.67809739	4.975517584	5.160604397	7.500427501	8.436298706	6.023500275	5.997618362	14.08907347	14.66710793	12.94875628	14.2183494	10.95549147	11.87218946
521	7.665149879	8.506371695	4.865639327	5.15014146	7.397009041	8.041951463	9.118623265	8.728755383	5.936332049	5.396199193	7.011814357	8.614762433	6.414567319	3.601157787	4.353358294	5.904003769	2.128767025	4.990480502	14.86896173	10.48408015	12.98792647	13.30635656	11.69139159	14.58600746	5.052730368	5.234629596	7.592980121	8.534706824	6.106339467	6.086633617	14.12276536	14.68778182	12.91660585	14.17701254	10.95932907	11.87732401
522	7.770928217	8.618121874	4.941672831	5.232275762	7.500719555	8.147362998	9.05978866	8.661098492	5.853241925	5.324031724	6.958758246	8.548055393	6.473552757	3.643937296	4.394669433	5.959696946	2.159405319	5.060220388	14.79901849	10.43688271	12.89330857	13.21426794	11.61716455	14.49227039	5.128835953	5.307618462	7.684241195	8.631953432	6.188337394	6.174270721	14.15401443	14.70597033	12.88285228	14.13443196	10.96145916	11.88058596
523	7.873438811	8.726399445	5.015454754	5.31212758	7.60066353	8.248929854	8.99642502	8.588758427	5.76840099	5.250087189	6.90312843	8.479042988	6.532298028	3.686611452	4.435793896	6.015067392	2.190219736	5.130362071	14.72681677	10.387964	12.79849935	13.12108942	11.54150524	14.396587	5.203340537	5.379135471	7.773653606	8.727537349	6.269108507	6.259961454	14.18255814	14.72141591	12.84734976	14.09059633	10.96177239	11.88180824
524	7.976484474	8.834859986	5.089713625	5.392607779	7.701207877	8.350805867	8.932047956	8.514408736	5.683298472	5.175828216	6.845779521	8.408691857	6.591757709	3.729953638	4.47729617	6.070977463	2.221450361	5.201643833	14.65354829	10.33780535	12.70333255	13.02790389	11.46541656	14.30094029	5.278405292	5.451204956	7.864040371	8.824054932	6.350519732	6.346335722	14.20982874	14.73546739	12.81133583	14.04632441	10.96079604	11.88202434
525	8.083650597	8.947008489	5.167015714	5.476438353	7.806477613	8.456957577	8.870239296	8.441122614	5.599568784	5.102840853	6.787890848	8.338149234	6.652682887	3.774576952	4.519640687	6.12814686	2.253249166	5.274550111	14.58029536	10.28692276	12.60748802	12.93558157	11.38974018	14.20699611	5.356040902	5.525675514	7.957924507	8.923812153	6.434256817	6.435800672	14.23709009	14.74932811	12.77581459	14.00218362	10.95901431	11.88212223
526	8.193704156	9.061697134	5.246472007	5.56266005	7.915058721	8.56606867	8.810034436	8.368395697	5.516878802	5.030788715	6.729430628	8.267252379	6.714661367	3.820152025	4.56259999	6.18623059	2.285485986	5.348695352	14.50665642	10.23520823	12.51092398	12.84368431	11.31409285	14.1139795	5.43552783	5.60184802	8.0542989	9.025872248	6.519662439	6.527453949	14.26382708	14.7625223	12.74029007	13.95778568	10.95625318	11.8817166
527	8.305412128	9.177778101	5.327193492	5.650313621	8.025537179	8.676822827	8.750468768	8.29572362	5.434895404	4.959335415	6.670367081	8.195838552	6.777280957	3.866349493	4.605946622	6.244883658	2.318030657	5.423694002	14.43222992	10.18255379	12.41359869	12.75177393	11.23809128	14.02111554	5.51614654	5.67902335	8.152156435	9.129298453	6.606079275	6.620393194	14.28952457	14.77457418	12.70426628	13.91274227	10.95233864	11.88042211
528	8.417541487	9.294103571	5.408291154	5.738439814	8.13649897	8.787903733	8.690577686	8.222602015	5.353285466	4.888144567	6.610668424	8.123745011	6.840129465	3.912839986	4.649453126	6.30376107	2.350753012	5.499160509	14.35661431	10.12885143	12.31547038	12.65941228	11.16135221	13.92762929	5.597177497	5.756502379	8.250489997	9.233154005	6.692850004	6.713716053	14.31366745	14.78500797	12.66724726	13.86666511	10.94709668	11.87785344
529	8.528859209	9.409525723	5.488875982	5.826079379	8.246530073	8.89799507	8.629396585	8.148526518	5.271715867	4.816879787	6.550302875	8.050809016	6.902794698	3.959294138	4.692892044	6.362517834	2.383522889	5.574709319	14.27940803	10.07399319	12.21649728	12.5661612	11.08349237	13.8327458	5.677901164	5.833585982	8.348292473	9.336502139	6.779317303	6.806520169	14.3357406	14.79334788	12.62873701	13.81916588	10.94035328	11.87362526
530	8.638132271	9.522896738	5.568058961	5.912273065	8.35421647	9.005780522	8.565960859	8.072992762	5.189853484	4.745204688	6.489238654	7.976867827	6.964864463	4.005382582	4.736035921	6.420808956	2.416210122	5.64995488	14.20020952	10.01787105	12.11663766	12.47158252	11.00412848	13.73569013	5.757598006	5.909575035	8.444556747	9.438406091	6.864823849	6.897903184	14.35522888	14.79911815	12.58823956	13.7698563	10.93193444	11.86735224
531	8.744127649	9.633068797	5.644951078	5.996061623	8.458144141	9.109943772	8.499305901	7.995496381	5.107365194	4.672782885	6.427443978	7.901758702	7.025926568	4.050775951	4.778657298	6.478289442	2.448684547	5.724511639	14.11861724	9.960377048	12.01584973	12.37523808	10.92287727	13.63568735	5.835548485	5.983770412	8.538275705	9.537929099	6.948712321	6.986962743	14.37161719	14.801843	12.54525892	13.71834806	10.92166614	11.85864905
532	8.845612317	9.738894079	5.71866332	6.0764858	8.556899067	9.209168502	8.428467106	7.915533011	5.023917874	4.599277991	6.364887065	7.825318901	7.08556882	4.095144878	4.820528718	6.534614299	2.480815998	5.797994043	14.03422963	9.901403185	11.91409175	12.27668973	10.83935548	13.53196251	5.911033067	6.055472989	8.628442232	9.634134397	7.030325395	7.072796488	14.38439039	14.80104664	12.49929913	13.66425285	10.90937436	11.84713037
533	8.945419083	9.842920136	5.791080579	6.15566969	8.653409336	9.306164659	8.354551017	7.833198004	4.939682105	4.524824421	6.301042764	7.747376951	7.145160949	4.139490243	4.862430685	6.590879392	2.513255993	5.872052298	13.94768897	9.841146631	11.81158902	12.1768431	10.7540085	13.42558324	5.985834338	6.126357348	8.717391482	9.729332144	7.11141707	7.157353444	14.39486404	14.7977973	12.45139506	13.60850972	10.89561139	11.83374285
534	9.046942705	9.948230365	5.86452448	6.236191845	8.751311757	9.404302985	8.27931468	7.749008851	4.85509088	4.449827025	6.235503316	7.667933414	7.206185361	4.184919996	4.905199875	6.648282616	2.546649852	5.948370251	13.85986408	9.779853918	11.7085527	12.07681588	10.66753255	13.3181134	6.062039599	6.198405229	8.80791639	9.826227773	7.19399501	7.243018698	14.40455506	14.79337479	12.40282071	13.55221769	10.88097171	11.81958797
535	9.149793093	10.05448071	5.938761108	6.317774701	8.8502554	9.503258363	8.202769241	7.66309439	4.770204695	4.374355076	6.168413024	7.5870836	7.268398876	4.231265375	4.94869309	6.706632018	2.580858114	6.026612811	13.77069319	9.717491101	11.60491978	11.97648801	10.57992058	13.20952242	6.139386382	6.271378239	8.899696517	9.924477431	7.277782389	7.329543989	14.41325038	14.78762065	12.35343884	13.49522846	10.86534457	11.80451261
536	9.253580156	10.16132713	6.013556548	6.400140695	8.949889331	9.602705675	8.124925843	7.57558346	4.685084049	4.298477844	6.099916193	7.50492282	7.331558312	4.278357619	4.99276713	6.765735646	2.615741318	6.106444884	13.68011452	9.654024235	11.50062728	11.87573941	10.49116554	13.09977974	6.217612219	6.345037989	8.992411425	10.02373727	7.362502385	7.416681058	14.4207369	14.78037644	12.30311218	13.43739373	10.84861926	11.78836366
537	9.357913803	10.26842555	6.088676883	6.483012261	9.049862617	9.702319805	8.045795633	7.486604901	4.599789436	4.222264601	6.030157128	7.421546384	7.39542049	4.326027964	5.037278797	6.825401547	2.651160004	6.18753138	13.58806632	9.589419377	11.3956122	11.77444999	10.40126036	12.9888548	6.296454642	6.419146085	9.085740674	10.12366343	7.447878173	7.504181643	14.42680154	14.77148371	12.25170347	13.3785652	10.83068503	11.77098802
538	9.462403943	10.37543194	6.1638882	6.566111836	9.149824326	9.801775635	7.965389756	7.396287552	4.514381355	4.145784618	5.959280133	7.337049603	7.459742229	4.374107648	5.082084893	6.885437769	2.686974712	6.269537206	13.4944868	9.523642582	11.28981152	11.67249969	10.31019801	12.87671702	6.375651183	6.493464138	9.179363825	10.22391206	7.533632929	7.591797486	14.43123124	14.76078403	12.19907543	13.31859457	10.81143115	11.75223257
539	9.566660484	10.48200224	6.238956583	6.649161857	9.249423524	9.900748047	7.883719356	7.304760251	4.428920301	4.069107167	5.887429513	7.251527788	7.524280349	4.422427909	5.127042218	6.945652359	2.72304598	6.35212727	13.3993142	9.456659905	11.18316227	11.56976841	10.21797142	12.76333583	6.454939375	6.567753757	9.272960439	10.32413931	7.619489828	7.679280325	14.43381289	14.74811894	12.14509081	13.25733354	10.7907469	11.7319442
540	9.670293336	10.58779239	6.313648117	6.73188476	9.34830928	9.998911924	7.800795579	7.212151839	4.343466771	3.992301518	5.814749571	7.165076249	7.58879167	4.470819985	5.172007576	7.005853365	2.759234348	6.434966481	13.30248675	9.388437402	11.07560143	11.46613609	10.12457355	12.64868067	6.534056748	6.641776549	9.366210078	10.42400133	7.705172047	7.766381901	14.43433344	14.73333001	12.08961235	13.19463381	10.76852153	11.7099698
541	9.772912407	10.69245834	6.387728887	6.81400298	9.446130661	10.09594215	7.716629571	7.118591153	4.258081263	3.915436943	5.741384614	7.077790296	7.65303301	4.519115114	5.216837766	7.065848834	2.795400356	6.517719745	13.20394268	9.318941129	10.96706601	11.36148265	10.02999733	12.53272098	6.612740837	6.715294123	9.458792301	10.52315426	7.790402762	7.852853954	14.43257978	14.71625878	12.03250277	13.13034708	10.74464432	11.68615626
542	9.874127607	10.79565605	6.460964977	6.895238954	9.542536733	10.1915136	7.631232476	7.024207034	4.172824272	3.838582714	5.667478944	6.989765241	7.71676119	4.567144532	5.26138959	7.125446814	2.831404543	6.600051972	13.10362022	9.248137141	10.85749302	11.25568801	9.934235725	12.41542618	6.690729171	6.788068089	9.550386671	10.62125426	7.874905147	7.938448222	14.42833885	14.69674681	11.97362483	13.06432505	10.71900453	11.66035047
543	9.973548845	10.89704146	6.533122473	6.975315118	9.637176565	10.28530117	7.544615439	6.92912832	4.087756295	3.761808101	5.593176867	6.901096394	7.779733028	4.614739479	5.305519851	7.184455353	2.867107449	6.68162807	13.0014576	9.175991493	10.74681945	11.14863209	9.837281672	12.2967657	6.767759284	6.859860056	9.640672747	10.71795746	7.95840238	8.022916446	14.42139756	14.67463566	11.91284125	12.99641942	10.69149143	11.63239931
544	10.07078603	10.99627051	6.603967459	7.053953909	9.729699222	10.37697973	7.456789606	6.83348385	4.002937829	3.685182376	5.518622687	6.811879065	7.841705346	4.661731191	5.349085348	7.242682497	2.902369612	6.762112945	12.89739305	9.102470242	10.6349823	11.04019481	9.73912812	12.17670899	6.843568708	6.930431631	9.72933009	10.81292002	8.040617636	8.106010367	14.41154283	14.64976689	11.85001476	12.9264819	10.66199429	11.60214969
545	10.16544907	11.09299915	6.673266021	7.130877761	9.819753774	10.46622418	7.367766122	6.737402464	3.918429372	3.60877481	5.443960708	6.722208566	7.902434962	4.707950906	5.391942884	7.299936295	2.937051572	6.841171507	12.7913648	9.027539444	10.52191858	10.9302561	9.639768016	12.05522547	6.917894975	6.999544424	9.816038263	10.90579809	8.12127409	8.187481722	14.39856157	14.62198204	11.78500812	12.85436417	10.63040237	11.56944847
546	10.25714787	11.18688333	6.740784242	7.205809113	9.906989286	10.55270938	7.277556132	6.641013	3.834291418	3.532654674	5.369335236	6.632180205	7.961678695	4.753229863	5.433949261	7.356024795	2.971013868	6.918468663	12.68331108	8.951165152	10.40756529	10.81869588	9.539194308	11.93228457	6.990475616	7.066960044	9.900476825	10.9962478	8.20009492	8.267082254	14.38224072	14.59112268	11.71768405	12.77991795	10.59660495	11.53414257
547	10.34549235	11.27757901	6.806288209	7.278470398	9.991054826	10.63611022	7.186170782	6.544444298	3.750584466	3.45689124	5.294890575	6.541889295	8.019193367	4.797399298	5.474961279	7.410756043	3.004117041	6.993669322	12.57317012	8.873313424	10.29185943	10.70539407	9.437399942	11.80785574	7.061048165	7.132440099	9.982325337	11.08392532	8.2768033	8.3445637	14.36236718	14.55703035	11.64790529	12.70299492	10.56049129	11.49607886
548	10.43009241	11.36474212	6.869544006	7.348584055	10.07159946	10.71610159	7.093621216	6.447825197	3.667369012	3.381553779	5.220771028	6.451431146	8.074735795	4.840290449	5.51483574	7.463938087	3.036221629	7.066438391	12.46088015	8.793950315	10.174738	10.59023059	9.334377865	11.68190839	7.129350152	7.195746199	10.06126336	11.16848678	8.351122406	8.419677801	14.33872788	14.51954662	11.57553458	12.6234468	10.52195065	11.45510423
549	10.51055795	11.44802861	6.930317717	7.415872518	10.14827226	10.79235837	6.99991858	6.351284536	3.584705552	3.306711562	5.147120901	6.360901067	8.128062799	4.881734555	5.553429445	7.515378975	3.067188172	7.136440778	12.3463794	8.71304188	10.05613801	10.47308537	9.230121025	11.55441197	7.19511911	7.256639951	10.13697046	11.24958834	8.422775415	8.492176297	14.31110973	14.47851305	11.50043465	12.54112527	10.48087231	11.41106558
550	10.5864989	11.52709443	6.988375427	7.480058225	10.22072229	10.86455544	6.905074018	6.254951154	3.502654583	3.232433861	5.074084499	6.270394371	8.1789312	4.921562853	5.590599197	7.564886754	3.096877209	7.203341391	12.2296061	8.630554175	9.935996452	10.35383833	9.124622369	11.4253359	7.258092572	7.314882965	10.20912619	11.32688614	8.491485501	8.561810928	14.27929966	14.43377117	11.42246823	12.45588205	10.43714553	11.36380979
551	10.66005289	11.60401578	7.044902468	7.542857539	10.29053037	10.93436022	6.807564973	6.15733071	3.420117603	3.157522512	5.000551415	6.178367939	8.228821324	4.960958549	5.627264938	7.613639928	3.126290302	7.269162053	12.10915159	8.545723073	9.813888777	10.23189574	9.01651357	11.29352459	7.320077848	7.372119702	10.27957077	11.40269982	8.559256678	8.630172576	14.24389787	14.38560115	11.341431	12.36762095	10.3909596	11.31354782
552	10.73330965	11.68077416	7.101085283	7.605889094	10.3593428	11.00343757	6.706341106	6.057209315	3.336253007	3.081055013	4.925545806	6.08362642	8.279132018	5.00100008	5.664283703	7.662753349	3.156335731	7.335822661	11.98416175	8.45808649	9.689633572	10.10705087	8.904880766	11.15823545	7.382729564	7.429857533	10.35007491	11.47917251	8.627904316	8.698750305	14.20566405	14.33445795	11.25740832	12.27651959	10.34262561	11.26067801
553	10.80580725	11.75688344	7.15669163	7.668728731	10.42690687	11.07145853	6.602121889	5.955136485	3.251506638	3.003514122	4.849413817	5.986786769	8.329497881	5.04136153	5.701417926	7.711939582	3.186734115	7.402835234	11.85540663	8.36806355	9.563532547	9.979764044	8.790398592	11.02005743	7.445556222	7.487652426	10.42021384	11.55569558	8.696868635	8.767143127	14.16462437	14.28044537	11.1706975	12.18284036	10.2922155	11.20532826
554	10.87708376	11.83185749	7.211489264	7.730952293	10.49296989	11.13809417	6.495626799	5.85166174	3.166324338	2.925382598	4.772501594	5.888465944	8.379553511	5.081716983	5.738430041	7.760911194	3.217206072	7.469711793	11.72365625	8.276073374	9.435887411	9.850495636	8.673741686	10.87957949	7.508066321	7.545060355	10.48956283	11.63166043	8.765589852	8.834950054	14.12080501	14.22366722	11.08159585	12.08684566	10.23980124	11.14762651
555	10.94667723	11.90521019	7.265245943	7.79213562	10.55727913	11.20301552	6.387575307	5.747334595	3.08115195	2.847143202	4.695155282	5.789280902	8.428933508	5.121740521	5.775082484	7.809380751	3.24747222	7.53596436	11.58968065	8.182535084	9.306999876	9.719705998	8.555584687	10.73739059	7.569768363	7.601637289	10.55769713	11.70645845	8.833508185	8.901770098	14.07423213	14.1642273	10.99040067	11.98879789	10.18545479	11.08770067
556	11.01412575	11.97645542	7.317729423	7.851854553	10.61958189	11.26589364	6.27868689	5.642704569	2.996435316	2.769278692	4.617721027	5.689848601	8.477272472	5.161106228	5.811137689	7.85706082	3.277253179	7.601104953	11.45424988	8.087867802	9.177171651	9.587855484	8.43660223	10.59407968	7.63017085	7.6569392	10.624192	11.779481	8.900063852	8.967202269	14.02493188	14.10222943	10.89740927	11.88895943	10.12924811	11.02567866
557	11.07896737	12.04510705	7.36870746	7.909684933	10.67962548	11.32639958	6.169681019	5.538321178	2.912620281	2.692271828	4.540544975	5.590785998	8.524205001	5.199488187	5.846358092	7.903663968	3.306269566	7.664645594	11.31813397	7.992490651	9.046704448	9.455404452	8.317468955	10.45023571	7.688782283	7.710522059	10.6886227	11.85011949	8.964697071	9.030845581	13.97293045	14.03777739	10.80291897	11.78759269	10.07125316	10.96168842
558	11.14074016	12.11067895	7.417947811	7.965202603	10.73715717	11.38420437	6.061277171	5.43473394	2.830152685	2.61660537	4.46397327	5.49271005	8.569365694	5.236560483	5.880506127	7.94890276	3.334241999	7.726098302	11.18210296	7.896822751	8.915899975	9.322813256	8.198859498	10.30644765	7.745111163	7.761941836	10.75056447	11.9177653	9.02684806	9.092299044	13.918254	13.970975	10.70722707	11.68496006	10.01154189	10.89585785
559	11.19898218	12.17268501	7.465218233	8.017983403	10.79192426	11.43897909	5.954194817	5.332492373	2.749478373	2.542762076	4.388352058	5.396237713	8.61238915	5.271997197	5.913344229	7.992489764	3.360891099	7.784975099	11.04692688	7.801283225	8.785059944	9.190542252	8.081448497	10.16330445	7.798665991	7.810754503	10.80959257	11.9818098	9.085957037	9.151161671	13.86092869	13.90192607	10.61063087	11.58132394	9.950186264	10.82831489
560	11.25323151	12.23063909	7.510286482	8.067603175	10.84367404	11.49039476	5.849153434	5.232145993	2.671043186	2.471224706	4.314027485	5.301985946	8.652909969	5.305472414	5.944634832	8.034137546	3.385937482	7.840788005	10.91337577	7.706291196	8.654486065	9.059051798	7.965910589	10.02139507	7.848955268	7.856516031	10.86528227	12.04164439	9.14146422	9.207032473	13.8009807	13.83073438	10.51342768	11.47694672	9.887258243	10.75918746
561	11.30326408	12.2844472	7.552984716	8.114522993	10.89151335	11.5381287	5.742747077	5.131341359	2.592976326	2.400169111	4.239818766	5.207634072	8.691423764	5.337646042	5.974716709	8.074197139	3.409677709	7.893719861	10.77717981	7.609118475	8.521456722	8.925064558	7.849024138	9.877238082	7.896210882	7.899400884	10.91735924	12.09698753	9.193690229	9.259984504	13.73606783	13.75520678	10.41291996	11.36922906	9.821059043	10.68623886
562	11.34947947	12.33462093	7.593476421	8.159548116	10.93515241	11.58235524	5.631885516	5.027889003	2.513521082	2.327825037	4.16453887	5.1109143	8.728682965	5.36933472	6.004093606	8.113231484	3.432635381	7.944461382	10.63461875	7.507477093	8.383824224	8.785879338	7.727867802	9.72783382	7.941169554	7.94004788	10.96614418	12.14837354	9.243507567	9.310539441	13.66461569	13.67377474	10.30698172	11.25614839	9.750385378	10.60784513
563	11.39235116	12.38158261	7.63202634	8.202770663	10.97524357	11.62349099	5.517761792	4.922584404	2.433294432	2.254756083	4.088524574	5.01252291	8.764707394	5.400447623	6.032775418	8.151271014	3.454871676	7.993286403	10.48728706	7.4024465	8.242751173	8.642820698	7.603566664	9.574493839	7.984097031	7.978709526	11.01210486	12.19641757	9.291184276	9.358969231	13.58780209	13.58747905	10.19676763	11.13883223	9.676052453	10.52505325
564	11.43235262	12.42575454	7.668899222	8.244282749	11.0124392	11.66195256	5.401568946	4.816223042	2.352913352	2.18152585	4.012112655	4.913156183	8.799516875	5.430893925	6.060772039	8.188346158	3.476447771	8.040468754	10.33677921	7.295106146	8.099400171	8.497213199	7.477245804	9.418529698	8.025259061	8.015638327	11.05570907	12.24173478	9.336988397	9.40554582	13.50680485	13.49736048	10.08343236	11.01840812	9.598875473	10.43891023
565	11.46995733	12.46755902	7.704359811	8.284176491	11.04739166	11.69815654	5.28450002	4.709600396	2.272994819	2.108697938	3.935639889	4.813510401	8.833131231	5.460582803	6.088093366	8.22448735	3.497424844	8.08628227	10.18468965	7.186535479	7.954933819	8.3503814	7.350030304	9.261252956	8.064921392	8.051086787	11.09742457	12.28494032	9.381187972	9.450541156	13.42280182	13.40445983	9.968130563	10.89600358	9.519669643	10.35046305
566	11.50563877	12.50741837	7.738672854	8.322544007	11.08075333	11.73251956	5.167748055	4.603511946	2.19415581	2.036835947	3.859443053	4.714281846	8.865570286	5.489423432	6.114749293	8.25972502	3.517864073	8.131000783	10.03261284	7.077813949	7.810514718	8.203649863	7.223045244	9.10397517	8.103349773	8.085307413	11.13771914	12.32664936	9.424051042	9.494227184	13.33697079	13.30981788	9.852016918	10.77274615	9.439250166	10.26075871
567	11.53987043	12.54575489	7.772103096	8.359477414	11.11317654	11.76545821	5.052506092	4.498753172	2.117013301	1.966503477	3.783858925	4.616166798	8.896853861	5.517324986	6.140749715	8.294089599	3.537826637	8.174898126	9.882143233	6.970021007	7.66730547	8.058343149	7.097415707	8.948007901	8.140809951	8.118552709	11.17706056	12.36747705	9.465845649	9.536875852	13.25048961	13.21447541	9.736246087	10.64976336	9.358432249	10.17084421
568	11.57312578	12.5829909	7.804915283	8.395068828	11.14531369	11.7973891	4.939967174	4.396119552	2.04218427	1.898264127	3.70922428	4.519861539	8.927001782	5.544196641	6.166104527	8.327611519	3.557373712	8.218248131	9.734875301	6.864236101	7.526468677	7.915785817	6.974266773	8.794662706	8.177567674	8.15107518	11.21591661	12.40803855	9.506839834	9.578759106	13.16453609	13.11947321	9.621972738	10.52818273	9.278031096	10.08176653
569	11.60587831	12.61954869	7.837374162	8.429410368	11.17781711	11.82872883	4.831324341	4.296406566	1.970285692	1.832681499	3.635875896	4.42606235	8.95603387	5.569947574	6.190823626	8.360321211	3.576566477	8.261324631	9.592403499	6.76153868	7.389166939	7.777302429	6.854723523	8.645251144	8.213888691	8.183127332	11.25475505	12.44894902	9.54730164	9.620148893	13.08028805	13.02585207	9.510351537	10.4091318	9.198861911	9.994572679
570	11.63560952	12.65274537	7.868118916	8.461226899	11.20780875	11.85719052	4.722835698	4.196903169	1.899577217	1.768207928	3.562943845	4.333220928	8.982813456	5.593975558	6.214228051	8.391377178	3.59463382	8.301942545	9.450031734	6.658586585	7.251298913	7.638486529	6.735438884	8.495771254	8.247987577	8.213076595	11.29159479	12.48728166	9.585499629	9.659509359	12.99341731	12.92961064	9.397311373	10.28861218	9.117884168	9.905379307
571	11.66007554	12.68028037	7.895929336	8.489543808	11.23260739	11.88075828	4.610651782	4.094892821	1.828201545	1.70317681	3.4894715	4.239530466	9.006536578	5.615963714	6.235838072	8.420166872	3.610975902	8.338295025	9.30281939	6.551922342	7.10879846	7.494886391	6.612906309	8.342086246	8.278353187	8.239530204	11.32457304	12.52036015	9.619954725	9.695492583	12.89968308	12.82688438	9.278817447	10.16266812	9.032136342	9.810391857
572	11.68016177	12.70314953	7.921281079	8.51490399	11.2531607	11.9002552	4.495804283	3.991162752	1.75660023	1.63797334	3.415665593	4.145299494	9.027722117	5.636249234	6.255962421	8.44706415	3.62591081	8.371223261	9.151994139	6.44245243	6.962880988	7.347758669	6.488011675	8.185305434	8.305662687	8.263100369	11.3543351	12.54917529	9.651313513	9.728652412	12.80039428	12.71891934	9.156078893	10.03249113	8.942552141	9.710790492
573	11.69675358	12.72234867	7.944649802	8.537850339	11.27041634	11.91650436	4.379324893	3.886500197	1.685214826	1.572982711	3.341732855	4.050836542	9.046888957	5.655169313	6.274909835	8.472442869	3.639756629	8.40156844	8.998783651	6.331083332	6.814761906	7.198360017	6.361640856	8.026538132	8.330593242	8.284399304	11.38152628	12.57471792	9.680222573	9.759542692	12.69685986	12.60696152	9.030304845	9.899272704	8.850065271	9.607755375
574	11.71073637	12.73887361	7.966511163	8.558925749	11.28532195	11.93032888	4.262245304	3.781692388	1.614486889	1.508590117	3.267880018	3.956450138	9.064555979	5.673061141	6.292989047	8.496676884	3.652831447	8.430171751	8.8444156	6.218721527	6.665656624	7.04794709	6.234679726	7.866893653	8.353822019	8.304039219	11.40679187	12.59797887	9.707328489	9.78871727	12.59038875	12.49225695	8.902704439	9.764204355	8.755609439	9.502466667
575	11.72299552	12.75372017	7.987340817	8.578673115	11.29882521	11.94255184	4.145597206	3.677526557	1.544857973	1.44518075	3.194313813	3.862448811	9.081242066	5.690261911	6.310508792	8.520140052	3.66545335	8.457874381	8.690117657	6.106273497	6.51678055	6.897776542	6.108014162	7.707481311	8.376026183	8.322632325	11.43077717	12.61994897	9.733277844	9.816729992	12.48228986	12.37605165	8.774486808	9.628477582	8.660118351	9.396104531
576	11.73441641	12.76788419	8.007614423	8.59763533	11.31187378	11.95399635	4.030412291	3.574789937	1.476769631	1.383139805	3.121240971	3.769141092	9.097466101	5.707108817	6.327777803	8.543206231	3.677940424	8.485517519	8.537117493	5.994645721	6.369349092	6.749105026	5.982530038	7.54941042	8.397882901	8.340790836	11.45412747	12.64161903	9.758717221	9.844134704	12.37387215	12.25959165	8.646861086	9.493283887	8.564525715	9.289849131
577	11.74588445	12.78236148	8.027807637	8.61635529	11.3254153	11.96548548	3.91772225	3.474269762	1.41066342	1.322852475	3.048868222	3.676835508	9.113746966	5.723939051	6.345104817	8.566249275	3.690610756	8.513942354	8.386642781	5.884744682	6.224577659	6.603189197	5.859113228	7.393790295	8.420069337	8.359126962	11.47748808	12.66397988	9.784293201	9.871485254	12.26644453	12.14412296	8.521036409	9.359814772	8.469765236	9.184880628
578	11.75828501	12.79814787	8.048396116	8.635375888	11.34039745	11.97784235	3.808558774	3.376753263	1.346980892	1.264703953	2.9774023	3.58584059	9.130603543	5.741089805	6.362798566	8.589643042	3.703782432	8.543990072	8.239921192	5.777476859	6.083681661	6.461285709	5.738649609	7.241730248	8.443262658	8.378252915	11.50150429	12.68802236	9.810652369	9.899335487	12.16131595	12.03089161	8.39822191	9.229261741	8.376770623	9.082379185
579	11.77250348	12.81623919	8.069855518	8.65524002	11.35776789	11.99189004	3.703953554	3.283027674	1.286163604	1.209079433	2.907049934	3.496464865	9.148554714	5.758898273	6.381167786	8.613761389	3.717773539	8.576501863	8.098180399	5.673748733	5.947876505	6.324651217	5.622025055	7.094339594	8.46814003	8.398780906	11.52682139	12.71473728	9.838441306	9.92823925	12.05979532	11.92114362	8.279626725	9.102816297	8.28647558	8.983524965
580	11.78532634	12.83325588	8.090433847	8.673774142	11.37429823	12.00478701	3.600303283	3.19039972	1.226963718	1.154850679	2.837001081	3.407818264	9.165945051	5.776318788	6.399353888	8.637588903	3.731873532	8.609237622	7.957898181	5.570843502	5.812755809	6.189061341	5.506530178	6.947506609	8.49207428	8.418468307	11.55127589	12.74104802	9.865393181	9.956216699	11.95731487	11.8104367	8.161141737	8.976503437	8.195625097	8.884211303
581	11.79356556	12.84576833	8.108401892	8.68888891	11.38672224	12.01366677	3.494010282	3.096153321	1.168034109	1.100815838	2.766474462	3.318956263	9.181063155	5.792257101	6.416417025	8.660008322	3.745229792	8.639714372	7.815287381	5.465884388	5.673969023	6.050234752	5.389329885	6.797212127	8.512514025	8.435099819	11.57265925	12.76373022	9.889231188	9.981294335	11.84929823	11.69435537	8.038613491	8.846279879	8.100955224	8.780322459
582	11.79814473	12.85469723	8.124269486	8.701253509	11.39593073	12.01931493	3.386114686	3.001041504	1.109667392	1.047249675	2.695719959	3.230105718	9.194343951	5.806977529	6.432544042	8.681240727	3.757947293	8.668408998	7.671178263	5.359537911	5.532815305	5.909342681	5.271121493	6.644704306	8.530250119	8.449328653	11.59154919	12.78355316	9.910586947	10.00403553	11.73704143	11.57418586	7.913184612	8.713234701	8.003386266	8.673024982
583	11.79998746	12.86096327	8.138546464	8.711537129	11.40281453	12.02251716	3.277656628	2.905817293	1.052156184	0.994426955	2.624987454	3.141493483	9.206222368	5.820744389	6.447921781	8.701507197	3.770131011	8.695798383	7.526401089	5.252470588	5.390593812	5.767556358	5.152602319	6.4912313	8.546073415	8.461808019	11.60852343	12.8012861	9.930092078	10.02500364	11.62184052	11.45121441	7.785997723	8.578456983	7.90383853	8.56348542
584	11.80001733	12.86548717	8.151742657	8.720408955	11.40826448	12.02405907	3.169676242	2.811233714	0.995793101	0.942622445	2.554526829	3.053346414	9.217133333	5.833821997	6.462737087	8.721028814	3.78188592	8.72235941	7.381786124	5.14534894	5.248603703	5.626047011	5.034469681	6.338041264	8.560774765	8.473191127	11.62415969	12.8176983	9.948378202	10.04476204	11.50499155	11.32672724	7.658195448	8.443035801	7.803232319	8.452870322
585	11.79915795	12.86918962	8.164367901	8.728538176	11.41317141	12.02472631	3.063213663	2.718043793	0.94087076	0.892110909	2.484587963	2.965891366	9.227511773	5.84647467	6.477176803	8.740026658	3.793316995	8.748568964	7.238163631	5.038839484	5.108144137	5.485985871	4.917420896	6.186382354	8.575145023	8.484131188	11.63903569	12.83355905	9.96607694	10.06387409	11.38779056	11.20201059	7.53092041	8.308060236	7.702487938	8.342346236
586	11.79833293	12.87299131	8.176932027	8.736593978	11.41842615	12.02530452	2.959309025	2.627000556	0.887681778	0.843167113	2.41542074	2.879355192	9.237792615	5.858966726	6.491427775	8.758721809	3.804529212	8.774903927	7.096363873	4.93360874	4.97051427	5.348544169	4.802153281	6.037502724	8.589975042	8.495281411	11.65372916	12.84963759	9.983819911	10.08290317	11.27153359	11.07835069	7.405315233	8.174619366	7.602525693	8.23307971
587	11.79846585	12.87781296	8.18994487	8.74524555	11.42491952	12.02657933	2.859002461	2.538857027	0.836518769	0.796065823	2.347275041	2.793964749	9.248410786	5.87156248	6.505676845	8.777335348	3.815627545	8.801841184	6.957217114	4.830323226	4.837013261	5.214893132	4.689364154	5.892650531	8.606055675	8.507295007	11.66881781	12.8667032	10.00223874	10.10241263	11.1575167	10.95703377	7.282522541	8.043802268	7.504265889	8.126237294
588	11.80048033	12.88457525	8.203916263	8.755162078	11.43354236	12.02933638	2.763334107	2.454366232	0.787674352	0.751081805	2.280400746	2.70994689	9.259801214	5.88452625	6.520110858	8.796088356	3.826716969	8.829857617	6.821553617	4.729649462	4.708940269	5.086203993	4.579750831	5.753073929	8.624177774	8.520825187	11.68487938	12.88552515	10.02196504	10.12296585	11.04703592	10.83934605	7.163684957	7.916698023	7.408628829	8.022985535
589	11.80155639	12.89057328	8.217266862	8.764169131	11.44187824	12.03095212	2.670084353	2.372160818	0.740764486	0.707916777	2.213863951	2.626153203	9.270063959	5.896559497	6.53384264	8.814021015	3.83745735	8.857903993	6.688186603	4.630180068	4.583322398	4.960194541	4.471845028	5.615363576	8.641649646	8.533804753	11.69968378	12.9036635	10.04088794	10.14216885	10.93661024	10.72164209	7.046188508	7.79077934	7.313024322	7.920323782
590	11.79879823	12.89299379	8.228383317	8.770071148	11.44734039	12.02880887	2.576624703	2.290506932	0.695219429	0.666080541	2.146766798	2.541566819	9.277432269	5.906489024	6.546068035	8.830244026	3.84750858	8.8847611	6.555445347	4.530260962	4.456741393	4.834066255	4.363910815	5.475840514	8.655792888	8.544128549	11.71110877	12.91865161	10.05690119	10.15779559	10.82249336	10.60006905	6.927038474	7.663169881	7.214709916	7.81496986
591	11.79301569	12.89259496	8.237724453	8.773505624	11.45056414	12.02370115	2.48338196	2.209607853	0.651053249	0.62555999	2.079413242	2.456611906	9.282540859	5.91476716	6.557098419	8.845084251	3.856975674	8.910650859	6.423434198	4.430188613	4.32982837	4.7082159	4.256244044	5.335348474	8.66741829	8.552392841	11.71989379	12.93121864	10.07064336	10.1706613	10.70558346	10.47560213	6.806806365	7.53443515	7.114377533	7.707668031
592	11.7850186	12.89013496	8.245749097	8.775110056	11.45218483	12.01642345	2.390782926	2.129666858	0.608280012	0.586342015	2.012107237	2.371712637	9.286024444	5.921846233	6.567245166	8.85886855	3.865963646	8.935795188	6.292257504	4.330259487	4.203214445	4.583040236	4.149140565	5.194731187	8.677336643	8.559193896	11.72677828	12.94209378	10.08275299	10.18158124	10.5867787	10.34921651	6.686063691	7.405140654	7.012719092	7.599162557
593	11.77561678	12.88637197	8.252916072	8.775521939	11.45283777	12.0077703	2.299254403	2.050887225	0.566913784	0.548413507	1.945152738	2.287293182	9.288517735	5.928178571	6.57681965	8.871923784	3.874577511	8.960416006	6.162019612	4.230770053	4.077530732	4.458936027	4.042896231	5.054832382	8.686358739	8.565127981	11.7325017	12.95200621	10.09386864	10.19137066	10.46697725	10.22188737	6.565381962	7.275851896	6.910426515	7.490197701
594	11.76562007	12.88206419	8.259684206	8.775378768	11.45315831	11.99853617	2.209223195	1.973472234	0.526968631	0.511761358	1.8788537	2.203777711	9.290655449	5.934216503	6.586133246	8.884576814	3.882922284	8.984735232	6.032824871	4.132016777	3.953408349	4.336300035	3.937806892	4.91649579	8.695295367	8.570791363	11.73780348	12.9616851	10.10462888	10.20084479	10.34707728	10.09458992	6.445332686	7.147134382	6.808191721	7.381517723
595	11.75583829	12.87796977	8.266512324	8.775318039	11.45378178	11.98951559	2.121116103	1.897625162	0.48845862	0.476372459	1.813514076	2.121590396	9.293072297	5.940412357	6.595497328	8.8971545	3.891102979	9.008974786	5.904777629	4.034296128	3.831478411	4.215529023	3.8341684	4.780565142	8.704957319	8.576780308	11.74342306	12.97185963	10.11567225	10.21081889	10.22797694	9.968299326	6.326487374	7.019553616	6.706706632	7.273866888
596	11.74708129	12.87484691	8.273859251	8.775977247	11.4553435	11.98150305	2.035359929	1.823549287	0.451397818	0.442233703	1.749437821	2.041155406	9.296402995	5.947218463	6.605223271	8.909983704	3.899224611	9.033356585	5.777982233	3.937904572	3.712372033	4.097019753	3.732276607	4.647884169	8.716155385	8.583691083	11.7500999	12.98325899	10.12763731	10.22210819	10.1105744	9.843990788	6.209417534	6.893675104	6.606663167	7.167989455
597	11.74015888	12.87345378	8.282183812	8.777993888	11.4584788	11.97529306	1.952381478	1.751447887	0.41580029	0.409331981	1.686928889	1.962896913	9.301282255	5.955087147	6.615622449	8.923391285	3.907392195	9.05810255	5.652543031	3.843138577	3.596720332	3.981168987	3.632427364	4.519296601	8.729700357	8.592119954	11.75857343	12.99661234	10.14116262	10.23552795	9.995767834	9.72263949	6.094694676	6.770064349	6.508753248	7.064629689
598	11.7358809	12.87454856	8.291944834	8.782005458	11.46382301	11.97168012	1.872607549	1.681524241	0.381680104	0.377654183	1.626291236	1.887239087	9.308344792	5.964470739	6.627006236	8.937704106	3.915710744	9.083434599	5.528564373	3.750294611	3.485154423	3.868373489	3.534916523	4.395646168	8.746403023	8.60266319	11.7695831	13.01264887	10.15688674	10.25189342	9.8844554	9.605220621	5.98289031	6.649286858	6.413668794	6.96453185
599	11.73119205	12.87540913	8.301468582	8.785518956	11.46935408	11.9672143	1.794975009	1.613470549	0.349187856	0.347360262	1.565800484	1.811618444	9.315270456	5.973792261	6.638408891	8.951815756	3.923736544	9.108907427	5.405383995	3.65798646	3.375964085	3.757514905	3.438521662	4.27460866	8.764125736	8.613428447	11.78039099	13.02913458	10.17279736	10.26843515	9.773420986	9.488147972	5.872079919	6.529128332	6.318888805	6.865099184
600	11.72311128	12.87333112	8.309097769	8.786129096	11.47297159	11.95866909	1.718275529	1.546841822	0.318403927	0.318565763	1.503956845	1.733831944	9.319788257	5.981483725	6.648833554	8.964612574	3.931061891	9.133977106	5.282432959	3.564946614	3.267270401	3.647378932	3.342074302	4.153635891	8.780486129	8.622451031	11.78829769	13.04371463	10.18679976	10.28234417	9.659468541	9.367883062	5.760306971	6.407447495	6.22192043	6.763723488
601	11.71255982	12.86909935	8.315315895	8.784604941	11.47519342	11.94717414	1.64271812	1.481635552	0.289237062	0.291190973	1.44140116	1.654844428	9.322606651	5.988010944	6.658544926	8.976410538	3.937845826	9.15871762	5.159955596	3.471649599	3.159451441	3.538218404	3.245951203	4.033235633	8.795927924	8.630218682	11.7941004	13.05693693	10.19940884	10.29437636	9.543526326	9.245472668	5.648094944	6.284919385	6.123497812	6.661131855
602	11.70045891	12.86349864	8.32060646	8.781715556	11.4765374	11.93385912	1.568511798	1.417849233	0.261596004	0.265156178	1.37877427	1.575620733	9.324434093	5.99383973	6.66780771	8.987525629	3.944247386	9.183202954	5.038196235	3.378569938	3.052885278	3.430286157	3.150529128	3.913915655	8.810894841	8.637219137	11.79859631	13.06934942	10.21113948	10.30528761	9.426522601	9.121963564	5.53596732	6.162219039	6.024355097	6.558051379
603	11.68772977	12.85731381	8.325452963	8.778230006	11.47752138	11.91985366	1.495865574	1.355480356	0.235389496	0.240381665	1.316717014	1.497125699	9.325979038	5.999435897	6.676886604	8.998273826	3.950425609	9.207507093	4.917399207	3.286182156	2.947949983	3.323835026	3.056184837	3.796183727	8.8258306	8.643940137	11.80258262	13.0815	10.22250658	10.31583382	9.309385628	8.998402528	5.424447581	6.040021495	5.925226427	6.455209152
604	11.67529364	12.85132969	8.330338903	8.774917355	11.47866323	11.90628744	1.424988463	1.294526415	0.21052628	0.21678772	1.255870233	1.420324164	9.32794994	6.005265257	6.686046312	9.008971108	3.956539534	9.23170402	4.797808844	3.194960777	2.845023629	3.219117847	2.963295092	3.68054762	8.841178922	8.650869419	11.80685654	13.09393661	10.23402505	10.32677088	9.193043667	8.875836335	5.314059205	5.919001791	5.826845947	6.353332268
605	11.66407174	12.84633109	8.335747778	8.772546667	11.48048078	11.8942901	1.356089477	1.234984902	0.186915102	0.194294629	1.196874766	1.346180968	9.331055255	6.011793624	6.695551532	9.019933455	3.962748199	9.255867719	4.679669474	3.105380325	2.744484287	3.116387454	2.872236655	3.567515102	8.857383527	8.658494724	11.81221526	13.10720716	10.24620978	10.33885469	9.078424977	8.755311761	5.205325675	5.799834964	5.729947801	6.253147819
606	11.65498531	12.84310284	8.34216309	8.771887008	11.48349189	11.8849913	1.289377629	1.17685331	0.164464703	0.172822679	1.140371455	1.275660948	9.336003439	6.01948681	6.705666967	9.031476846	3.969210643	9.280072176	4.56322543	3.017915325	2.646710028	3.015896683	2.783386286	3.457593946	8.874888135	8.66730379	11.81945599	13.12185957	10.25957567	10.35284114	8.96645782	8.637875582	5.098770471	5.683196053	5.635266132	6.155382898
607	11.64895558	12.84242976	8.350068336	8.773707442	11.48821441	11.87952068	1.225061933	1.120129131	0.143083828	0.152292157	1.087001139	1.209728945	9.343502945	6.028810628	6.716657318	9.043917262	3.976085903	9.304391375	4.448721041	2.933040301	2.552078925	2.91789837	2.697120747	3.35129192	8.894136467	8.677784355	11.82937592	13.13844177	10.27463762	10.36948612	8.858070456	8.524574575	4.994917074	5.569760094	5.543535085	6.060764599
608	11.64430437	12.84291995	8.358595567	8.776598883	11.49371485	11.87590029	1.163190648	1.064936129	0.123095179	0.132992023	1.035683488	1.146906026	9.352513273	6.039071466	6.727974581	9.056522037	3.982853437	9.328502642	4.335568964	2.849791612	2.46046889	2.822184263	2.613042336	3.248668572	8.914835761	8.689419881	11.84057974	13.15610044	10.29057455	10.38779256	8.75183292	8.414093806	4.893104554	5.458543212	5.453625545	5.968443681
609	11.63884313	12.84274226	8.366610271	8.77873103	11.49877669	11.87151395	1.103618169	1.011380046	0.104844571	0.115231467	0.984963018	1.085121478	9.361534683	6.049274184	6.738922717	9.068401541	3.988938204	9.352060823	4.223073523	2.766958078	2.371441854	2.728360214	2.530490574	3.149322589	8.936349624	8.7013547	11.85122077	13.17365195	10.30625988	10.40626903	8.645748824	8.304425529	4.792327975	5.348142911	5.36396154	5.877077018
610	11.63272749	12.8420226	8.374196102	8.78024112	11.50349324	11.86653402	1.046262715	0.959431341	0.088275414	0.098961117	0.934917838	1.024452469	9.370586775	6.059432313	6.749544372	9.079636301	3.994417494	9.375106184	4.111316549	2.684642923	2.284901917	2.636400209	2.449448058	3.053070453	8.958606333	8.713567863	11.86141915	13.19114874	10.32175028	10.42492992	8.539896797	8.195577295	4.69259481	5.238606297	5.274606931	5.786650877
611	11.62611306	12.84088691	8.381436713	8.781266388	11.50795781	11.86113286	0.991042506	0.909060475	0.073331118	0.084131602	0.885626059	0.964976165	9.379689147	6.069559378	6.759882192	9.090306845	3.9993686	9.397678989	4.000379875	2.602949368	2.200753181	2.546278236	2.369897383	2.959728645	8.981534163	8.726038416	11.87129504	13.20864325	10.3371024	10.44378961	8.434355467	8.087556656	4.593912531	5.129980477	5.185625576	5.69715152
612	11.61915548	12.83946111	8.388415758	8.781944072	11.51226372	11.85548281	0.937875761	0.86023791	0.059955094	0.070693552	0.83716579	0.906769733	9.388861398	6.079668908	6.769978824	9.100493701	4.003868812	9.419819501	3.890345331	2.521980633	2.118899745	2.457968279	2.291821147	2.869113647	9.00506139	8.738745408	11.88096858	13.22618791	10.35237291	10.46286249	8.329203462	7.980371165	4.49628861	5.02231256	5.097081336	5.608565213
613	11.61201038	12.83787112	8.395216892	8.782411408	11.51650426	11.84975624	0.886680698	0.812934105	0.048090752	0.058597594	0.78961514	0.849910341	9.398123127	6.089774431	6.779876914	9.110277397	4.007995422	9.441567986	3.781294748	2.44183994	2.039245712	2.371444327	2.215201944	2.781041938	9.029116291	8.751667888	11.89055993	13.24383515	10.36761846	10.48216294	8.224519412	7.874028373	4.399730519	4.915649653	5.00903807	5.52087822
614	11.60483339	12.83624286	8.401923768	8.782805634	11.52077275	11.84412549	0.837375537	0.767119521	0.0376815	0.047794358	0.743052219	0.794475155	9.407493933	6.099889474	6.789619107	9.11973846	4.011825722	9.462964708	3.67330996	2.36263051	1.96169518	2.286680366	2.140022372	2.695330002	9.053627141	8.764784904	11.90018923	13.26163743	10.38289571	10.50170533	8.120381945	7.768535833	4.304245731	4.810038862	4.921559638	5.434076807
615	11.59778013	12.83470226	8.408620039	8.783263986	11.5251625	11.83876293	0.789878498	0.722764618	0.028670751	0.038234472	0.697555136	0.740541343	9.416993416	6.110027565	6.799248051	9.128957419	4.015437003	9.484049932	3.566472796	2.284455565	1.886152252	2.203650381	2.066265027	2.611794318	9.078522215	8.778075504	11.90997664	13.27964717	10.39826132	10.52150407	8.01686969	7.663901096	4.209841718	4.705527296	4.834709899	5.348147237
616	11.59100623	12.83337523	8.41538936	8.7839237	11.52976682	11.83384092	0.744107798	0.679839858	0.021001913	0.029868565	0.653202002	0.68818607	9.426641173	6.120202232	6.80880639	9.138014801	4.018906556	9.504863922	3.460865088	2.207418327	1.812521027	2.122328361	1.993912505	2.530251367	9.103729791	8.791518738	11.92004229	13.29791682	10.41377194	10.54157351	7.914061274	7.560131715	4.116525952	4.602162061	4.748552713	5.263075775
617	11.58466733	12.83238771	8.422315385	8.784922014	11.53467902	11.82953179	0.699981658	0.638315701	0.014618397	0.022647266	0.610070925	0.637486505	9.436456803	6.130427002	6.818336771	9.146991135	4.022311673	9.525446943	3.356568669	2.131622015	1.740705606	2.04268829	1.922947403	2.450517632	9.129178143	8.805093652	11.93050635	13.3164988	10.42948424	10.56192806	7.812035327	7.457235242	4.024305905	4.499990265	4.66315194	5.178848687
618	11.57891905	12.83186562	8.429481767	8.786396164	11.53999239	11.82600792	0.657418296	0.598162606	0.009463614	0.016521203	0.568240016	0.588519815	9.446459907	6.140715403	6.827881841	9.155966947	4.025729645	9.545839259	3.253665369	2.057169853	1.67061009	1.964704157	1.853352316	2.372409593	9.154795548	8.818779296	11.94148895	13.33544557	10.44545488	10.58258209	7.710870476	7.355219229	3.93318905	4.399059015	4.578571438	5.095452236
619	11.57391701	12.83193488	8.436972161	8.788483388	11.54580027	11.82344166	0.616335931	0.559351036	0.005480972	0.011441005	0.527787383	0.541363165	9.456670082	6.151080963	6.837484245	9.165022766	4.029237763	9.566081134	3.152237019	1.984165061	1.602138579	1.888349948	1.785109842	2.295743731	9.180510282	8.832554719	11.95311025	13.35480955	10.4617405	10.60354998	7.610645351	7.254091229	3.843182859	4.299415419	4.494875068	5.012872687
620	11.56981685	12.83272142	8.44487022	8.791320921	11.55219594	11.82200535	0.576652783	0.52185145	0.002613882	0.007357301	0.488791137	0.496093724	9.467106927	6.16153721	6.84718663	9.17423912	4.03291332	9.586212833	3.052365452	1.91271086	1.535195174	1.813599648	1.718202575	2.220336527	9.20625062	8.846398967	11.9654904	13.37464318	10.47839778	10.62484612	7.51143858	7.153858792	3.754294804	4.201106584	4.41212669	4.931096305
621	11.5667742	12.83435115	8.453259598	8.795046001	11.55927273	11.82187137	0.538287071	0.485634309	0.000805755	0.00422072	0.451329387	0.452788658	9.477790041	6.17209767	6.857031642	9.183696536	4.036833606	9.606274621	2.954132499	1.842910472	1.469683976	1.740427245	1.652613114	2.146004464	9.231944839	8.860291091	11.97874955	13.39499891	10.49548337	10.6464849	7.413328792	7.054529471	3.666532357	4.104179617	4.330390162	4.850109355
622	11.56494468	12.83695	8.462223949	8.799795864	11.56712394	11.82321205	0.501157013	0.450670074	0	0.00198189	0.415480243	0.411525135	9.488739024	6.182775873	6.867061926	9.193475542	4.041075912	9.626306762	2.857619992	1.774867119	1.405509086	1.668806726	1.588324053	2.072564021	9.257521214	8.874210138	11.99300785	13.41592916	10.51305392	10.66848068	7.316394615	6.956110819	3.579902991	4.008681625	4.249729345	4.769898101
623	11.56448392	12.8406439	8.471846927	8.805707747	11.57584288	11.82619976	0.46518083	0.416929205	0.000140028	0.000591441	0.381321814	0.37238032	9.499973473	6.193585346	6.87732013	9.203656667	4.045717531	9.64634952	2.762909761	1.708684021	1.342574603	1.598712076	1.52531799	1.99983168	9.282908022	8.888135156	12.00838544	13.43748638	10.5311661	10.69084787	7.220714677	6.858610388	3.494414177	3.914659717	4.170208098	4.690448809
624	11.56554756	12.84555877	8.482212185	8.812918888	11.58552287	11.83100686	0.430276739	0.384382162	0.001169248	0	0.34893221	0.335431382	9.511512989	6.204539616	6.887848898	9.214320437	4.050835754	9.666443161	2.670083638	1.6444644	1.280784629	1.530117283	1.46357752	1.927623922	9.308033538	8.902045195	12.02500247	13.45972301	10.54987656	10.71360083	7.126367607	6.762035729	3.410073388	3.822160999	4.09189028	4.611747741
625	11.56829121	12.85182053	8.493403378	8.821566521	11.5962572	11.83780569	0.396362961	0.352999407	0.003031071	0.000158197	0.31838954	0.300755487	9.523377169	6.215652211	6.898690878	9.225547381	4.056507872	9.686627948	2.579223456	1.582311477	1.220043265	1.462996333	1.40308524	1.855757228	9.332826038	8.915919302	12.0429791	13.48269148	10.56924197	10.73675396	7.033432034	6.666394395	3.326888097	3.731232578	4.014839752	4.533781164
626	11.57288378	12.85960194	8.505531668	8.831576761	11.60843914	11.84714037	0.364414236	0.322905855	0.006387433	0.001610525	0.28999534	0.269277196	9.535197624	6.226358665	6.908986283	9.236143385	4.061564197	9.705096604	2.489439078	1.521988432	1.161092739	1.397625711	1.344032734	1.785042252	9.358331436	8.930142102	12.06257675	13.50672818	10.58941084	10.76101087	6.941823566	6.571929635	3.244669931	3.641663063	3.93876171	4.456857015
627	11.57917998	12.868803	8.518529618	8.842666134	11.62217414	11.85908786	0.335218539	0.294225545	0.011775919	0.004801429	0.263830859	0.241506795	9.546713792	6.236267656	6.91809716	9.245180305	4.065092898	9.72057118	2.399985732	1.463165436	1.104588046	1.334228405	1.286575379	1.716315389	9.385374757	8.94500203	12.08377558	13.53197165	10.61038557	10.78683126	6.851354812	6.478788718	3.163269484	3.553221086	3.863347098	4.381203193
628	11.5868642	12.8791405	8.532212984	8.854657504	11.63712375	11.87311986	0.308413934	0.266927626	0.018953416	0.009531466	0.239643777	0.216900036	9.558107015	6.245652421	6.926398904	9.253137624	4.067558049	9.73388593	2.311163298	1.4058062	1.050302437	1.272698155	1.230641458	1.649431739	9.413552939	8.960333849	12.10627381	13.55817759	10.63200368	10.81386355	6.761949904	6.386835226	3.082752677	3.465923787	3.78863839	4.306685903
629	11.59562081	12.89033121	8.54639752	8.867373733	11.65294953	11.88870804	0.28363849	0.240981244	0.027676807	0.015601192	0.217181775	0.19491267	9.569558637	6.254786201	6.934266913	9.260494825	4.069423723	9.745875108	2.223271653	1.349874435	0.998009161	1.212928704	1.176159253	1.584246399	9.442462923	8.975972323	12.12976967	13.58510167	10.65410265	10.84175619	6.673532973	6.295932742	3.003185429	3.379788311	3.714678061	4.233171351
630	11.60513418	12.90209192	8.560898981	8.880637682	11.66931306	11.90532407	0.260530272	0.216355546	0.037702977	0.022811164	0.196192532	0.175000449	9.581249998	6.263942234	6.942076582	9.26773139	4.071153993	9.757372968	2.136610674	1.295333852	0.947481467	1.15481379	1.123057047	1.520614468	9.471701647	8.991752214	12.1539614	13.61249956	10.67651998	10.87015762	6.586028151	6.205944848	2.924633659	3.294831798	3.641508587	4.16052574
631	11.61508869	12.91413941	8.575533123	8.894272214	11.68587589	11.92243964	0.238727349	0.193019679	0.048788812	0.030961939	0.17642373	0.156619126	9.593362441	6.273393761	6.950203307	9.275326803	4.073212935	9.769213765	2.05148024	1.242148163	0.898492605	1.098247157	1.071263125	1.458391045	9.500866051	9.007508286	12.17854722	13.64012695	10.69909317	10.89871629	6.499359569	6.116735125	2.847163288	3.211071391	3.569172443	4.088615276
632	11.62516871	12.92619045	8.5901157	8.908100192	11.70229959	11.93952642	0.217867785	0.17094279	0.060691195	0.039854073	0.157623048	0.139224452	9.606077309	6.28341402	6.959022484	9.283760547	4.076064622	9.782231752	1.968180228	1.190281077	0.850815825	1.043122543	1.020705768	1.397431227	9.529553075	9.023075303	12.20322537	13.66773951	10.72165971	10.92708064	6.413451358	6.028167155	2.770840236	3.128524232	3.497712104	4.017306165
633	11.63505861	12.93796184	8.604462468	8.921944476	11.71824572	11.95605609	0.197589649	0.150094026	0.073167013	0.049288122	0.139538167	0.12227218	9.619575944	6.294276251	6.96890951	9.293512105	4.080173128	9.797261184	1.887010516	1.139696307	0.804224374	0.98933369	0.971313261	1.337590114	9.557359658	9.038288028	12.22769407	13.69509293	10.7440571	10.95489911	6.32822765	5.940104521	2.695730421	3.047207464	3.427170046	3.946464611
634	11.64444278	12.94917035	8.618389182	8.93562793	11.73337585	11.97150032	0.177531007	0.130442535	0.085973149	0.059064644	0.121916767	0.105218061	9.634039687	6.306253693	6.980239781	9.30506096	4.086002527	9.815136315	1.808270982	1.090357563	0.758491504	0.93677434	0.923013885	1.278722803	9.583882739	9.052981225	12.25165155	13.72194289	10.76612283	10.98182014	6.243612577	5.852410804	2.621899765	2.967138227	3.357588744	3.875956819
635	11.65300558	12.95953276	8.631711597	8.948973416	11.74735153	11.9853308	0.157329925	0.111957463	0.098866489	0.068984194	0.104506529	0.087517848	9.649649883	6.319619586	6.993388692	9.318886594	4.094016892	9.8366914	1.732261503	1.042228557	0.713390464	0.885338232	0.875735925	1.220684392	9.608719259	9.066989656	12.27479605	13.74804506	10.7876944	11.00749219	6.159530269	5.764949588	2.549414187	2.888333666	3.289010672	3.805648995
636	11.66181113	12.97009769	8.644525957	8.962575153	11.76130682	12.00008457	0.138328936	0.094976035	0.112618775	0.079499798	0.088575876	0.071231349	9.668594988	6.335474814	7.008939912	9.335452411	4.104240818	9.86191099	1.658698027	0.996673337	0.669906355	0.835868276	0.829961574	1.163661613	9.632864702	9.080393646	12.29855398	13.77458188	10.80933218	11.03336389	6.07716296	5.678565849	2.478779815	2.811554506	3.222223128	3.736425856
637	11.6719842	12.98194193	8.65714743	8.977071057	11.7764296	12.01810822	0.12184853	0.07976725	0.128032944	0.091154222	0.075269387	0.058371358	9.692076728	6.354203218	7.026817089	9.354476549	4.116132604	9.889771288	1.587058313	0.954650848	0.6289664	0.78905813	0.786102331	1.10795127	9.657479961	9.093472113	12.3242618	13.80266436	10.83163275	11.06082966	5.997405385	5.594004642	2.410270288	2.73730513	3.157713311	3.66904996
638	11.68330022	12.9948245	8.669720154	8.992349538	11.79246223	12.03858775	0.107493711	0.066197917	0.144912667	0.103882637	0.064148967	0.048323099	9.718796347	6.375002467	7.046405592	9.375320598	4.129306883	9.919594024	1.517284958	0.915517146	0.590257029	0.744577659	0.743980438	1.053573576	9.682410086	9.106357714	12.35148282	13.83194102	10.8544879	11.08945653	5.919750433	5.510979656	2.343602784	2.665218161	3.09507355	3.603204274
639	11.69553461	13.00850444	8.682388267	9.008299004	11.80914706	12.06070916	0.094869483	0.054134845	0.163061615	0.117620214	0.054776522	0.040471799	9.747455088	6.397070232	7.067090788	9.397346147	4.143378289	9.950700927	1.449320562	0.878628284	0.553464671	0.702096729	0.703418137	1.000548742	9.707500127	9.119183104	12.37978033	13.86206037	10.87778943	11.11881158	5.84369099	5.429204581	2.278494484	2.594926223	3.033896175	3.538571762
640	11.70846277	13.02274077	8.695295907	9.024807863	11.82622647	12.08365845	0.083580851	0.043444842	0.182283461	0.132302125	0.046713959	0.034202684	9.776754195	6.419604183	7.088258044	9.419914784	4.157961455	9.982413727	1.383107723	0.843340318	0.518275757	0.661285202	0.664237667	0.948896979	9.732595132	9.132080942	12.40871764	13.89267093	10.90142916	11.14846186	5.768719944	5.34839311	2.214662567	2.52606194	2.973773515	3.474835392
641	11.72186011	13.03729252	8.708587213	9.041764523	11.84344279	12.1066216	0.073232819	0.033994717	0.202381876	0.147863539	0.039523184	0.028900979	9.80539491	6.441801989	7.109292728	9.442388099	4.172671013	10.01405415	1.318589037	0.809009302	0.484376717	0.621812945	0.626261272	0.8986385	9.757540151	9.145183881	12.43785804	13.9234212	10.92529887	11.17797442	5.69433018	5.268258933	2.151824215	2.458257935	2.914297901	3.411678128
642	11.73550207	13.05191872	8.722406323	9.059057393	11.86053838	12.12878463	0.063430391	0.025651279	0.223160533	0.164239628	0.032766103	0.02395191	9.832078478	6.462861323	7.129580209	9.464127682	4.187121598	10.04494394	1.255707103	0.774991291	0.451453981	0.583349821	0.589311191	0.849793515	9.782180234	9.15862458	12.46676485	13.95395971	10.94929037	11.20691633	5.620014587	5.18851574	2.089696607	2.391146834	2.855061661	3.348782936
643	11.74916404	13.06637841	8.736897374	9.076574882	11.8772556	12.14933352	0.05377857	0.018281337	0.244423103	0.181365562	0.026004623	0.018740704	9.85550614	6.481979853	7.148505853	9.48449512	4.200927843	10.07440481	1.19440452	0.740642339	0.419193979	0.545565696	0.553209666	0.802382236	9.80636043	9.172535695	12.49500134	13.98393498	10.97329546	11.23485464	5.545266052	5.108877222	2.027996924	2.324361259	2.795657126	3.285832783
644	11.76262144	13.08043061	8.752204506	9.094205397	11.89333682	12.16745428	0.043882361	0.011751699	0.265973258	0.199176513	0.018800651	0.012652585	9.874379141	6.49835525	7.165455029	9.502852003	4.21370438	10.10175849	1.134623884	0.705318502	0.387283141	0.508130433	0.517778938	0.756424874	9.829925788	9.187049881	12.52213084	14.01299551	10.99720594	11.2613564	5.46957746	5.02905707	1.966442345	2.257533835	2.735676625	3.222510634
645	11.77601506	13.09363687	8.767733906	9.112039026	11.90896319	12.18472596	0.034481492	0.006457925	0.28826551	0.217742541	0.012140363	0.00692429	9.890990147	6.513221413	7.181213597	9.520093066	4.226131151	10.12816348	1.076356725	0.670274181	0.355988295	0.471390063	0.483050456	0.71143006	9.851581699	9.201153634	12.54861583	14.04082542	11.02063051	11.28597222	5.393193093	4.948361473	1.905142597	2.190982413	2.675392813	3.158564535
646	11.78965275	13.1059284	8.782902413	9.13024182	11.92451409	12.20308767	0.026502126	0.002809543	0.311819134	0.237176745	0.007164937	0.003054249	9.908303863	6.528282446	7.196977487	9.53751764	4.239087705	10.15513951	1.019645818	0.637054017	0.32581457	0.435927494	0.449224385	0.667022164	9.87057714	9.213981075	12.57521409	14.0675518	11.04339098	11.30883101	5.316800297	4.866592588	1.844460859	2.125304382	2.615413541	3.094136105
647	11.80356058	13.1176187	8.797870141	9.148816133	11.94002911	12.22226552	0.019828919	0.000694314	0.336534948	0.257478858	0.00366878	0.00082023	9.926029594	6.54344133	7.212747168	9.555094213	4.252488082	10.18255014	0.964510631	0.605449429	0.296805847	0.401767909	0.416376048	0.62339501	9.887572545	9.2258863	12.60193183	14.09348764	11.06569884	11.33036726	5.240556563	4.784208058	1.784494494	2.060551664	2.555833934	3.029498674
648	11.81776458	13.12902129	8.812797204	9.167764319	11.95554786	12.2419856	0.014346526	0	0.362313768	0.27864861	0.0014463	0	9.943876647	6.558601044	7.228523111	9.572791271	4.266246324	10.21025896	0.910970632	0.575251833	0.269006008	0.36893649	0.384580762	0.580742421	9.903228348	9.237223406	12.62877525	14.11894593	11.08776558	11.35101547	5.164619381	4.701665526	1.725340863	1.996776184	2.496749115	2.964925571
649	11.8322908	13.14044966	8.827843717	9.187088732	11.97110995	12.26197401	0.009939603	0.000614362	0.389056411	0.300685733	0.000291905	0.000371327	9.961554327	6.573664568	7.244305786	9.590577303	4.280276473	10.23812953	0.859045289	0.546252646	0.242458936	0.33745842	0.353913848	0.539258221	9.918204982	9.248346488	12.65575057	14.14423967	11.10980268	11.37121016	5.089146241	4.619422634	1.667097326	1.934029866	2.438254211	2.900690123
650	11.84716529	13.15221734	8.843169792	9.206791727	11.986755	12.28195687	0.006492807	0.002425162	0.416663693	0.323589957	0	0.001711977	9.978771938	6.588534879	7.260095663	9.608420794	4.294492571	10.26602545	0.80875407	0.518243285	0.217208512	0.307358883	0.324450627	0.499136233	9.933162882	9.259609644	12.68286398	14.16968183	11.13202163	11.39138582	5.014294634	4.537937026	1.609861246	1.872364636	2.380444346	2.837065659
651	11.86241411	13.16463783	8.858935545	9.226875657	12.0025226	12.30166026	0.003890792	0.00532016	0.445036431	0.347361013	0.000364994	0.00379972	9.995238785	6.603114959	7.275893212	9.626290232	4.308808657	10.29381027	0.760116443	0.491015167	0.193298616	0.278663061	0.296266417	0.460570282	9.94876248	9.271366969	12.71012171	14.19558542	11.15463393	11.41197696	4.940222048	4.457666344	1.553729984	1.811832416	2.323414644	2.774325508
652	11.8780633	13.17802463	8.87530109	9.247342876	12.01845237	12.32081029	0.002018216	0.009187119	0.474075441	0.371998634	0.001181294	0.006412322	10.01066417	6.617307787	7.291698902	9.644154104	4.323138775	10.32134759	0.713151875	0.464359708	0.170773133	0.251396137	0.269436538	0.42375419	9.965664211	9.28397256	12.73752995	14.22226342	11.17785106	11.43341808	4.867085976	4.379068232	1.498800901	1.752485132	2.26726023	2.712742999
653	11.8941389	13.19269127	8.892426539	9.268195738	12.03458391	12.33913306	0.000759733	0.0139138	0.503681541	0.397502549	0.002243306	0.00932755	10.02475741	6.631016341	7.307513205	9.661980897	4.337396966	10.34850097	0.667879835	0.438068327	0.149675942	0.225583294	0.244036312	0.388881782	9.984528509	9.297780514	12.76509492	14.25002882	11.20188451	11.45614368	4.795043906	4.302600331	1.445171358	1.694374707	2.212076229	2.652591459
654	11.91066697	13.20895124	8.910472009	9.289436597	12.05095684	12.35635467	0	0.019387964	0.533755547	0.423872491	0.003345439	0.012323173	10.0372278	6.644143602	7.323336589	9.679739097	4.351497271	10.37513399	0.624319791	0.411932439	0.130050926	0.201249714	0.220141056	0.356146881	10.00601581	9.313144926	12.79282283	14.27919461	11.22694576	11.48058827	4.724253329	4.228720286	1.392938717	1.637553067	2.157957766	2.594144218
655	11.93013244	13.22788068	8.93077755	9.31271287	12.06934954	12.3745637	0.000146956	0.026570599	0.564815492	0.451534404	0.005213517	0.016253097	10.04571948	6.654604056	7.337316969	9.695740565	4.364471284	10.39922258	0.58335276	0.386625015	0.112173885	0.178874052	0.19811186	0.325778304	10.0296531	9.33062302	12.82314834	14.3113485	11.25444012	11.50693652	4.654978381	4.157191882	1.342408676	1.582611814	2.105171494	2.537259475
656	11.95408631	13.24978669	8.954002318	9.339069799	12.09084704	12.39541581	0.001598315	0.036210385	0.597309444	0.48075854	0.008555834	0.021926405	10.04910998	6.661209006	7.34829665	9.70897444	4.375823552	10.41967839	0.545520441	0.362827155	0.096170328	0.158731805	0.178090797	0.297694248	10.05434642	9.350146835	12.85762198	14.34713336	11.28501314	11.53478978	4.58720186	4.087316931	1.29366224	1.529867477	2.0537784	2.481521816
657	11.98115379	13.27382926	8.979285076	9.36760648	12.11444891	12.41798776	0.004223397	0.047876626	0.631033267	0.511311087	0.013140501	0.029053632	10.0489587	6.665206658	7.357317698	9.720425128	4.386177548	10.43776853	0.510333326	0.340342478	0.0818587	0.140543425	0.159824669	0.2716226	10.07982473	9.37113269	12.89492376	14.38544491	11.3177367	11.56370763	4.520659248	4.018860117	1.246459727	1.478959366	2.003565108	2.426794148
658	12.00996009	13.2991684	9.005764591	9.397422011	12.13915471	12.44135628	0.007891521	0.061138624	0.665782827	0.542958236	0.01873563	0.037345311	10.04682502	6.667845216	7.365422173	9.731077038	4.396156745	10.45476015	0.477301905	0.318974599	0.069057449	0.124029363	0.143060274	0.247291249	10.10581699	9.392996903	12.93373364	14.42517891	11.35168271	11.59324961	4.455086027	3.951586121	1.200561458	1.42952679	1.954318239	2.372939379
659	12.0391304	13.32496408	9.032579628	9.427615486	12.16396402	12.46459812	0.012472006	0.075565681	0.70135399	0.575466175	0.025109334	0.046511978	10.04426834	6.670372884	7.373652139	9.741914576	4.406384613	10.47192038	0.445936667	0.298527134	0.057585018	0.10891007	0.127544412	0.224428083	10.13205217	9.415155793	12.97273164	14.46523107	11.38592305	11.62297527	4.390217678	3.885259626	1.155727753	1.381209059	1.905824417	2.319820418
660	12.06728992	13.35037631	9.058868952	9.457286004	12.18787641	12.48679002	0.017834172	0.0907271	0.737542619	0.608601094	0.032029724	0.056264167	10.04284804	6.674037869	7.383049659	9.753922151	4.417484626	10.49051635	0.415748104	0.278803701	0.047259855	0.094905997	0.113023885	0.202760991	10.15825923	9.437025678	13.01059772	14.50449714	11.41952961	11.65244418	4.325789684	3.819645316	1.111718932	1.333645484	1.857870264	2.267300172
661	12.09306386	13.37456507	9.083771329	9.485532659	12.20989144	12.50700873	0.023847336	0.106192184	0.774144582	0.642129181	0.039264911	0.066312412	10.04412351	6.680088374	7.394656796	9.76808417	4.430080256	10.5118152	0.386246706	0.259607916	0.037900406	0.081737595	0.099245491	0.18201786	10.18416714	9.458022877	13.0460119	14.54187286	11.45157428	11.68121588	4.261537527	3.754507872	1.068295315	1.286475373	1.810242402	2.215241549
662	12.1150774	13.39669035	9.106425524	9.511454549	12.22900869	12.52433098	0.030380819	0.121530234	0.810955743	0.675816625	0.046583007	0.076367248	10.04965415	6.689772606	7.409515612	9.78538504	4.444794975	10.53708405	0.356942962	0.240743395	0.029325115	0.069125315	0.085956032	0.16192658	10.20950487	9.477563708	13.07765416	14.57625396	11.48112895	11.70884992	4.197196689	3.689611979	1.025217221	1.239338037	1.762727455	2.163507457
663	12.13195576	13.41591215	9.125970302	9.534150769	12.24422773	12.53783353	0.037303939	0.136310554	0.847771966	0.709429616	0.053752125	0.086139208	10.06099934	6.704338767	7.42866817	9.806809168	4.462252255	10.56759005	0.327347364	0.222013755	0.021352429	0.056789608	0.072902306	0.142215039	10.23400138	9.49506449	13.10420448	14.60653617	11.50726551	11.73490587	4.132502651	3.624722317	0.98224497	1.191872786	1.715112045	2.111960804
664	12.14630141	13.43391082	9.143976849	9.555329807	12.25740228	12.54920061	0.044860592	0.151357275	0.884959141	0.743396744	0.061184293	0.096153365	10.07582659	6.721919065	7.450653768	9.831072463	4.481660902	10.60168092	0.298410218	0.203795935	0.014372986	0.045283096	0.060600332	0.123440103	10.25832089	9.511689387	13.12825426	14.63498202	11.53182206	11.76041709	4.067986607	3.560372297	0.939859432	1.144799047	1.667875114	2.060903115
665	12.16140563	13.45275357	9.162469197	9.577148652	12.27090019	12.5605979	0.05336026	0.167707149	0.922991874	0.77826795	0.069416872	0.107087278	10.09080332	6.739845861	7.473308918	9.856192181	4.501779691	10.63680759	0.271320455	0.186562955	0.008852915	0.035290132	0.049681401	0.106283397	10.28320989	9.528875429	13.15302264	14.66434588	11.55707275	11.78656705	4.004303618	3.497184392	0.898653608	1.099004437	1.621577171	2.010692336
666	12.17692684	13.47218067	9.181265382	9.599379152	12.28449224	12.5718243	0.062770641	0.185248404	0.961829114	0.813991452	0.078405971	0.118880214	10.10598876	6.7581676	7.496621504	9.882104753	4.522557041	10.67289199	0.245946499	0.170262556	0.004723898	0.026728765	0.040065222	0.090659949	10.3085208	9.546448231	13.17813126	14.69426126	11.58274361	11.81314049	3.941374966	3.435056885	0.85855602	1.054380547	1.576127184	1.961276011
667	12.19252342	13.49193241	9.200183442	9.621793158	12.29794921	12.58267872	0.073059433	0.203869266	1.001429809	0.850515467	0.088107699	0.131471436	10.12144219	6.776932726	7.520579411	9.908746609	4.543941375	10.70985602	0.222156777	0.154842477	0.001917618	0.019517044	0.031671507	0.076484787	10.33410604	9.564233411	13.20320174	14.72436167	11.60856068	11.83992213	3.879121933	3.37388806	0.819495187	1.010818967	1.531434126	1.912601681
668	12.20785379	13.51174904	9.219041414	9.644162519	12.31104188	12.59296007	0.084194335	0.223457965	1.041752907	0.887788214	0.098478165	0.144800212	10.13722285	6.796189681	7.545170521	9.936054179	4.565881113	10.74762162	0.199819715	0.140250458	0.000365758	0.013573017	0.024419963	0.06367294	10.35981802	9.582056583	13.22785571	14.75428061	11.63424997	11.86669669	3.817465802	3.313576198	0.781399631	0.968211288	1.487406966	1.86461689
669	12.22257634	13.53137084	9.237657334	9.666259083	12.32354101	12.60246727	0.096143045	0.243902728	1.082757357	0.925757908	0.109473479	0.158805807	10.15338999	6.815986909	7.57038272	9.963963894	4.588324676	10.78611069	0.178803736	0.126434239	0	0.008814732	0.018230302	0.052139435	10.38550916	9.599743365	13.25171482	14.78365161	11.65953751	11.89324892	3.756327856	3.254019584	0.744197872	0.926449103	1.443954674	1.817269181
670	12.23634948	13.55053809	9.25584924	9.687854702	12.33521738	12.61099921	0.108873261	0.265091783	1.124402105	0.964372769	0.121049748	0.173427486	10.17000287	6.836372854	7.596203892	9.992412185	4.611220486	10.82524515	0.158977269	0.11334156	0.000752026	0.00516024	0.013022232	0.0417993	10.41103186	9.617119373	13.27440067	14.81210817	11.68414933	11.91936353	3.695629377	3.195116499	0.70781843	0.885424001	1.40098622	1.770506095
671	12.24883161	13.56899106	9.273435169	9.708721224	12.34584177	12.61835481	0.122352682	0.286913358	1.166646101	1.003581013	0.133163083	0.188604516	10.18712074	6.857395959	7.622621921	10.02133548	4.634516964	10.86494693	0.140208736	0.10092016	0.002553519	0.002527588	0.008715464	0.032567563	10.43623855	9.634010222	13.29553491	14.8392838	11.70781144	11.94482525	3.635291647	3.136765227	0.672189826	0.845027574	1.358410576	1.724275176
672	12.25968113	13.58647002	9.290233158	9.728630498	12.35518496	12.62433298	0.136549006	0.309255681	1.209448291	1.043330858	0.145769592	0.204276162	10.20480285	6.879104667	7.649624691	10.05067022	4.658162531	10.90513795	0.122366565	0.089117781	0.005336162	0.000834825	0.005229707	0.024359253	10.46098164	9.65024153	13.31473917	14.864812	11.73024988	11.96941882	3.57523595	3.07886405	0.63724058	0.805151412	1.316136711	1.678523965
673	12.26855645	13.60271525	9.306061244	9.747354374	12.36301771	12.62873263	0.151429931	0.33200698	1.252767625	1.083570521	0.158825384	0.220381689	10.22310846	6.901547423	7.677200086	10.08035282	4.682105607	10.94574011	0.105319181	0.07788216	0.009031636	0	0.00248467	0.017089397	10.48511354	9.665638912	13.33163508	14.8883263	11.75119066	11.99292896	3.515383567	3.021311252	0.602899214	0.765687108	1.274073595	1.633200007
674	12.27625387	13.61828149	9.32134951	9.765412138	12.36986859	12.63200957	0.167065603	0.355433848	1.296700582	1.124416803	0.172440146	0.237066642	10.24182431	6.924550758	7.705308532	10.11045122	4.706420287	10.98686206	0.089384708	0.067335249	0.013797757	0.000204684	0.000667796	0.010968082	10.50891568	9.680598403	13.34709422	14.91064253	11.77125593	12.01580508	3.455915013	2.964317553	0.569332707	0.726878775	1.2324245	1.588420869
675	12.28371407	13.63385103	9.336603862	9.783423909	12.37636561	12.63470988	0.183541645	0.379847473	1.341360883	1.166010051	0.1867396	0.254500975	10.26073067	6.947935896	7.733933126	10.14108114	4.731213637	11.02866138	0.074932316	0.057620667	0.019821248	0.00166826	0	0.006236622	10.53275392	9.695593397	13.36215024	14.93274319	11.79118863	12.03860453	3.397045141	2.908146097	0.536737963	0.689019063	1.191433493	1.544328119
676	12.29081202	13.64935545	9.351756068	9.801312781	12.38242867	12.63676786	0.200848979	0.405202973	1.386733341	1.208333807	0.201703906	0.272660568	10.27987704	6.971743311	7.763095757	10.17225067	4.756483543	11.0711334	0.061906997	0.04871866	0.02707715	0.004365497	0.00045121	0.002856878	10.55660731	9.710565549	13.3766678	14.9545118	11.81089604	12.06127396	3.338746743	2.852773796	0.505088387	0.652072366	1.151070736	1.5009053
677	12.29742267	13.66472634	9.366737898	9.819001848	12.38797769	12.63811781	0.218978523	0.431455469	1.432802768	1.251371614	0.217313224	0.2915213	10.29931294	6.996013481	7.792818315	10.2039679	4.782227889	11.11427348	0.050253747	0.040609473	0.035540506	0.008271164	0.001991351	0.000790716	10.58045491	9.725456515	13.39051155	14.97583187	11.83028544	12.08376003	3.280992609	2.798177565	0.474357388	0.616003074	1.111306393	1.458135952
678	12.30342098	13.67989528	9.38148112	9.836414207	12.3929326	12.638694	0.237921199	0.458560081	1.479553975	1.295107012	0.233547714	0.311059053	10.31908786	7.020786883	7.82312269	10.23624092	4.80844456	11.15807697	0.039917559	0.033273352	0.045186359	0.013360029	0.00459035	0	10.60427575	9.740207948	13.40354616	14.99658693	11.8492641	12.10600938	3.223755529	2.744334317	0.444518369	0.580775583	1.072110628	1.416003618
679	12.30868189	13.69479385	9.395917504	9.853472951	12.3972133	12.63843073	0.257667925	0.486471927	1.526971774	1.339523543	0.250387537	0.331249706	10.33925132	7.046103993	7.854030771	10.26907782	4.83513144	11.20253921	0.030843427	0.026690543	0.055989749	0.019606862	0.008218132	0.000446593	10.62804889	9.754761503	13.41563629	15.01666049	11.86773928	12.12796868	3.167008295	2.691220966	0.415544738	0.546354285	1.033453603	1.374491838
680	12.31308038	13.70935364	9.409978818	9.870101175	12.40073972	12.63726231	0.278209622	0.515146129	1.575040979	1.384604749	0.267812853	0.35206914	10.35985283	7.072005287	7.885564449	10.30248671	4.862286414	11.24765556	0.022976344	0.020841291	0.06792572	0.026986431	0.012844624	0.002092359	10.65175338	9.769058836	13.42664662	15.03593606	11.88561826	12.14958457	3.110723696	2.638814425	0.3874099	0.512703573	0.995305484	1.333584156
681	12.3164914	13.72350622	9.423596832	9.886221974	12.40343177	12.635123	0.29953721	0.544537804	1.623746399	1.43033417	0.285803822	0.373493233	10.38094189	7.098531243	7.917745611	10.33647567	4.889907367	11.29342135	0.016261306	0.015705842	0.080969314	0.035473504	0.018439751	0.004899163	10.67536826	9.7830416	13.43644179	15.05429716	11.90280832	12.1708037	3.054874525	2.587091607	0.360087261	0.47978784	0.957636432	1.293264112
682	12.3187899	13.73718319	9.436703315	9.901758444	12.40520938	12.63194712	0.321641608	0.574602073	1.673072848	1.476695349	0.304340603	0.395497868	10.40256802	7.125722336	7.950596149	10.3710528	4.917992183	11.33983194	0.010643304	0.011264441	0.095095573	0.04504285	0.02497344	0.008828868	10.69887259	9.796651452	13.44488648	15.07162731	11.91921672	12.19157273	2.999433571	2.536029427	0.333550228	0.447571479	0.920416612	1.253515249
683	12.32005246	13.75041905	9.449335867	9.916756102	12.40612076	12.62777236	0.344527892	0.60537047	1.723029259	1.523696539	0.323436256	0.418097476	10.42472081	7.153568334	7.984117081	10.4062318	4.946555618	11.38691818	0.006161058	0.00753333	0.110321029	0.055711208	0.032466105	0.013908625	10.72227005	9.809920636	13.45207253	15.08800221	11.9349028	12.21192459	2.944418548	2.485637919	0.307817379	0.416077905	0.883668359	1.214346134
684	12.32044268	13.76329629	9.461579395	9.931314092	12.40626984	12.62268212	0.368207494	0.63690578	1.773635107	1.571357426	0.34311758	0.441323242	10.44735771	7.182032632	8.018296023	10.44202281	4.975615273	11.43471675	0.002891524	0.004542512	0.126679684	0.067512883	0.040959111	0.020192102	10.74557932	9.822922156	13.45818623	15.10357914	11.94999063	12.23192988	2.889866097	2.435943293	0.282925784	0.385355371	0.84743494	1.175776803
685	12.31996602	13.77581852	9.473436632	9.945435943	12.40566004	12.61667925	0.392680868	0.669210003	1.824891016	1.619678702	0.36338535	0.465176172	10.47047994	7.211116154	8.053134763	10.47842856	5.005173299	11.48323173	0.000837053	0.00229288	0.144172783	0.080448992	0.050453807	0.027680941	10.76880192	9.8356588	13.46323386	15.11836394	11.96448458	12.25159177	2.835777395	2.386946723	0.258876581	0.355405523	0.811717915	1.137807997
686	12.31862795	13.78798932	9.484910307	9.959125184	12.4042948	12.60976663	0.417948469	0.702285139	1.876797611	1.668661058	0.384240342	0.48965727	10.49408873	7.240819824	8.088635087	10.5154518	5.035231849	11.53246722	0	0.000785323	0.162801569	0.094520656	0.060951547	0.036376783	10.79193939	9.848133359	13.46722171	15.13236249	11.97838902	12.27091345	2.782153621	2.338649386	0.23567091	0.326230008	0.776518843	1.100440456
687	12.31643394	13.79981228	9.496003152	9.972385345	12.40217755	12.60194708	0.44401075	0.736133187	1.929355517	1.718305185	0.405683331	0.514767544	10.51818532	7.271144563	8.124798782	10.55309528	5.065793073	11.58242732	0.000382716	2.07E-05	0.182567287	0.109728992	0.072453682	0.046281268	10.81499324	9.86034862	13.47015607	15.14558064	11.99170832	12.28989808	2.728995955	2.291052457	0.213309908	0.297830473	0.741839286	1.063674924
688	12.31338946	13.811291	9.506717898	9.985219956	12.39931171	12.59322349	0.470868167	0.770756148	1.982565357	1.768611775	0.427715092	0.540507997	10.54277094	7.302091295	8.161627635	10.59136172	5.096859124	11.63311611	0.001987555	0	0.203471182	0.12607512	0.084961563	0.057396038	10.83796502	9.872307374	13.47204324	15.15802425	12.00444685	12.30854882	2.676305575	2.244157112	0.191794714	0.270208564	0.707680803	1.027512139
689	12.30949999	13.82242905	9.517057277	9.997632545	12.39570073	12.58359868	0.498521173	0.806156021	2.036427757	1.819581518	0.4503364	0.566879635	10.56784683	7.333660942	8.199123432	10.63025388	5.128432154	11.68453768	0.004816868	0.000724015	0.225514499	0.143560157	0.098476541	0.069722733	10.86085624	9.884012409	13.47288951	15.16969919	12.01660897	12.32686886	2.624083659	2.197964527	0.171126468	0.24336593	0.674044954	0.991952845
690	12.30477098	13.83323004	9.527024018	10.00962664	12.39134804	12.57307553	0.526970224	0.842334807	2.090943341	1.871215106	0.47354803	0.593883464	10.59341421	7.365854428	8.23728796	10.66977449	5.160514314	11.73669613	0.00887301	0.002193669	0.248698482	0.162185223	0.112999968	0.083262995	10.88366843	9.895466515	13.47270117	15.18061132	12.02819905	12.34486136	2.572331388	2.152475877	0.151306308	0.217304215	0.640933299	0.956997781
691	12.29920791	13.84369755	9.536620854	10.02120578	12.38625706	12.56165688	0.556215773	0.879294504	2.146112734	1.923513229	0.497350757	0.62152049	10.61947433	7.398672675	8.276123006	10.7099263	5.193107756	11.78959555	0.014158331	0.004409853	0.273024376	0.181951437	0.128533195	0.098018464	10.90640313	9.906672481	13.4714845	15.19076649	12.03922147	12.36252949	2.521049939	2.107692339	0.132335374	0.192025068	0.608347399	0.92264769
692	12.29281625	13.85383516	9.545850516	10.03237348	12.38043124	12.54934559	0.586258274	0.917037112	2.201936559	1.97647658	0.521745357	0.649791718	10.64602842	7.432116607	8.315630356	10.75071204	5.226214632	11.84324004	0.020675186	0.007373458	0.298493425	0.202859916	0.145077574	0.113990782	10.92906185	9.917633096	13.46924581	15.20017058	12.04968058	12.37987642	2.470240491	2.063615087	0.114214803	0.167530135	0.576288813	0.888903312
693	12.28560146	13.86364648	9.554715734	10.04313328	12.37387399	12.53614451	0.617098183	0.955564632	2.258415443	2.030105849	0.546732605	0.678698153	10.6730777	7.466187145	8.355811798	10.79213447	5.259837094	11.89763367	0.028425927	0.011085374	0.325106875	0.224911781	0.162634456	0.131181589	10.95164614	9.928351149	13.46599138	15.20882944	12.05958077	12.39690533	2.419904223	2.020245298	0.096945735	0.143821063	0.544759101	0.855765389
694	12.27756902	13.87313509	9.56321924	10.05348871	12.36658877	12.5220565	0.648735954	0.994879063	2.315550008	2.084401728	0.572313275	0.708240801	10.70062341	7.500885214	8.396669119	10.83419631	5.293977293	11.95278055	0.037412907	0.015546492	0.352865969	0.248108148	0.181205193	0.149592526	10.97415751	9.938829429	13.46172751	15.21674893	12.0689264	12.41361939	2.370042315	1.977584147	0.080529309	0.120899499	0.513759824	0.823234661
695	12.2687244	13.88230458	9.571363765	10.06344329	12.35857898	12.50708441	0.68117204	1.034982404	2.373340881	2.139364907	0.598488143	0.738420667	10.72866679	7.536211736	8.438204104	10.87690031	5.328637382	12.00868477	0.047638477	0.020757703	0.381771952	0.272450138	0.200791137	0.169225235	10.99659749	9.949070726	13.45646047	15.22393491	12.07772183	12.43002176	2.320655944	1.93563281	0.064966663	0.098767089	0.483292542	0.791311871
696	12.25907306	13.89115855	9.57915204	10.07300056	12.34984808	12.4912311	0.714406896	1.075876656	2.431788684	2.194996079	0.625257984	0.769238758	10.75720907	7.572167634	8.48041854	10.92024921	5.363819511	12.06535042	0.059104992	0.026719898	0.411826069	0.297938868	0.221393637	0.190081357	11.01896762	9.959077829	13.45019658	15.23039325	12.08597144	12.44611562	2.271746289	1.894392462	0.050258937	0.077425481	0.453358814	0.759997759
697	12.24862047	13.89970057	9.586586796	10.08216405	12.34039949	12.47449942	0.748440977	1.117563819	2.490894044	2.251295933	0.652623574	0.800696077	10.78625148	7.60875383	8.523314216	10.96424575	5.399525833	12.12278158	0.071814803	0.033433968	0.443029564	0.324575458	0.243014047	0.212162532	11.04126941	9.968853527	13.44294211	15.2361298	12.0936796	12.46190415	2.22331453	1.85386428	0.036407268	0.056876321	0.423960201	0.729293066
698	12.2373721	13.90793424	9.593670763	10.09093727	12.33023665	12.45689222	0.783274738	1.160045891	2.550657584	2.308265162	0.680585686	0.832793632	10.81579526	7.645971248	8.566892916	11.00889268	5.435758499	12.18098236	0.085770264	0.040900804	0.475383682	0.352361026	0.265653717	0.235470401	11.0635044	9.978400609	13.43470336	15.24115043	12.10085066	12.4773905	2.175361845	1.814049439	0.023412797	0.037121256	0.395098262	0.699198535
699	12.22533343	13.91586315	9.600406674	10.09932378	12.31936298	12.43841236	0.818908631	1.203324874	2.611079928	2.365904457	0.709145097	0.865532426	10.84584164	7.683820811	8.611156428	11.05419273	5.472519662	12.23995684	0.100973727	0.049121296	0.508889668	0.381296691	0.289314	0.260006605	11.08567412	9.987721865	13.42548663	15.245461	12.10748902	12.49257785	2.127889414	1.774949114	0.011276661	0.018161934	0.366774559	0.669714905
700	12.21250992	13.92349089	9.60679726	10.10732708	12.30778192	12.41906269	0.855343112	1.247402766	2.672161702	2.424214508	0.738302582	0.898913467	10.87639185	7.722303441	8.656106539	11.10014864	5.509811473	12.29970911	0.117427545	0.058096335	0.543548767	0.411383571	0.313996245	0.285772786	11.10778009	9.996820083	13.41529819	15.24906737	12.11359902	12.50746937	2.080898413	1.736564482	0	0	0.33899065	0.640842919
